# Supplementary material for: Ursa: A Comprehensive Multiomics Toolbox for High-Throughput Single-Cell Analysis
Source: Mol Biol Evol. 2023 Dec 13;40(12):msad267. doi: 10.1093/molbev/msad267 (PMC10752348; doi:10.1093/molbev/msad267)
Supplement: msad267_Supplementary_Data [file msad267_supplementary_data.zip]

Archive with 3 entries (3 files):
- Ursa_Supplementary_Table_S1.xlsx
- Ursa_Supplementary_Table_S2.xlsx
- Ursa_Supplementary_Table_S3.xlsx
