# Supplementary material for: Ursa: A Comprehensive Multiomics Toolbox for High-Throughput Single-Cell Analysis
Source: Mol Biol Evol. 2023 Dec 13;40(12):msad267. doi: 10.1093/molbev/msad267 (PMC10752348; doi:10.1093/molbev/msad267)
Supplement: msad267_Supplementary_Data [file msad267_supplementary_data.zip › Ursa_Supplementary_Table_S1.xlsx]

## Sheet: Table_S1
Supplementary Table S1. List of R packages used in Ursa (V1.0.0)
Workflow	Package Name	Version	Package URL
Common	ComplexHeatmap	2.10.0	https://bioconductor.org/packages/ComplexHeatmap
	cowplot	1.1.1	https://CRAN.R-project.org/package=cowplot
	data.table	1.14.2	https://CRAN.R-project.org/package=data.table
	dplyr	1.0.8	https://CRAN.R-project.org/package=dplyr
	ggbeeswarm	0.6.0	https://CRAN.R-project.org/package=ggbeeswarm
	ggplot2	3.3.5	https://CRAN.R-project.org/package=ggplot2
	ggpubr	0.4.0	https://CRAN.R-project.org/package=ggpubr
	ggrepel	0.9.1	https://CRAN.R-project.org/package=ggrepel
	ggridges	0.5.3	https://CRAN.R-project.org/package=ggridges
	ggthemes	4.2.4	https://CRAN.R-project.org/package=ggthemes
	gplots	3.1.1	https://CRAN.R-project.org/package=gplots
	gridExtra	2.3	https://CRAN.R-project.org/package=gridExtra
	HGNChelper	0.8.1	https://CRAN.R-project.org/package=HGNChelper
	patchwork	1.1.1	https://CRAN.R-project.org/package=patchwork
	plot3D	1.4	https://CRAN.R-project.org/package=plot3D
	plyr	1.8.7	https://CRAN.R-project.org/package=plyr
	RColorBrewer	1.1-3	https://CRAN.R-project.org/package=RColorBrewer
	reshape2	1.4.4	https://CRAN.R-project.org/package=reshape2
	scales	1.2.0	https://CRAN.R-project.org/package=scales
	tidyverse	1.3.1	https://CRAN.R-project.org/package=tidyverse
	viridis	0.6.2	https://CRAN.R-project.org/package=viridis
	xlsx	0.6.5	https://CRAN.R-project.org/package=xlsx
scRNA-seq	akmedoids	1.3.0	https://CRAN.R-project.org/package=akmedoids
	ALRA	1.0.0	https://github.com/KlugerLab/ALRA
	celldex	1.4.0	https://bioconductor.org/packages/celldex
	celltalker	0.0.5.9000	https://github.com/arc85/celltalker
	clusterProfiler	4.2.2	https://bioconductor.org/packages/clusterProfiler
	DOSE	3.20.1	https://bioconductor.org/packages/DOSE
	DoubletFinder	2.0.3	https://github.com/chris-mcginnis-ucsf/DoubletFinder
	enrichplot	1.14.2	https://bioconductor.org/packages/enrichplot
	findPC	1.0	https://github.com/haotian-zhuang/findPC
	harmony	0.1.0	https://CRAN.R-project.org/package=harmony
	HGNChelper	0.8.1	https://CRAN.R-project.org/package=HGNChelper
	htmlwidgets	1.5.4	https://CRAN.R-project.org/package=htmlwidgets
	monocle3	1.0.0	https://bioconductor.org/packages/monocle
	org.Hs.eg.db	3.14.0	https://bioconductor.org/packages/org.Hs.eg.db
	plotly	4.10.0.9000	https://CRAN.R-project.org/package=plotly
	SCUBI	1.0	https://github.com/Winnie09/scubi
	Seurat	4.1.0	https://CRAN.R-project.org/package=Seurat
	SeuratWrappers	0.3.0	https://github.com/satijalab/seurat-wrappers
	SingleR	1.8.1	https://bioconductor.org/packages/SingleR
scATAC-seq	BSgenome	1.62.0	https://bioconductor.org/packages/BSgenome
	BSgenome.Hsapiens.UCSC.hg19	1.4.3	https://bioconductor.org/packages/BSgenome.Hsapiens.UCSC.hg19
	BSgenome.Hsapiens.UCSC.hg38	1.4.4	https://bioconductor.org/packages/BSgenome.Hsapiens.UCSC.hg38
	celldex	1.4.0	https://bioconductor.org/packages/celldex
	chromVAR	1.16.0	https://bioconductor.org/packages/chromVAR
	EnsDb.Hsapiens.v75	2.99.0	https://bioconductor.org/packages/EnsDb.Hsapiens.v75
	EnsDb.Hsapiens.v86	2.99.0	https://bioconductor.org/packages/EnsDb.Hsapiens.v86
	GenomeInfoDb	1.30.1	https://bioconductor.org/packages/GenomeInfoDb
	JASPAR2020	0.99.10	https://bioconductor.org/packages/JASPAR2020
	motifmatchr	1.16.0	https://bioconductor.org/packages/motifmatchr
	Seurat	4.1.0	https://CRAN.R-project.org/package=Seurat
	Signac	1.6.0	https://CRAN.R-project.org/package=Signac
	SingleR	1.8.1	https://bioconductor.org/packages/SingleR
	TFBSTools	1.32.0	https://bioconductor.org/packages/TFBSTools
scImmune profiling	celldex	1.4.0	https://bioconductor.org/packages/celldex
	circlize	0.4.14	https://CRAN.R-project.org/package=circlize
	ggalluvial	0.12.3	https://CRAN.R-project.org/package=ggalluvial
	ggraph	2.0.5	https://CRAN.R-project.org/package=ggraph
	harmony	0.1.0	https://CRAN.R-project.org/package=harmony
	immunarch	0.6.7	https://CRAN.R-project.org/package=immunarch
	scRepertoire	1.3.5	https://bioconductor.org/packages/scRepertoire
	Seurat	4.1.0	https://CRAN.R-project.org/package=Seurat
	SingleR	1.8.1	https://bioconductor.org/packages/SingleR
	vegan	2.5.7	https://CRAN.R-project.org/package=vegan
Spatial transcriptomics	celldex	1.4.0	https://bioconductor.org/packages/celldex
	Seurat	4.1.0	https://CRAN.R-project.org/package=Seurat
	SingleR	1.8.1	https://bioconductor.org/packages/SingleR
scCNV	adegenet	2.1.5	https://CRAN.R-project.org/package=adegenet
	ape	5.6.2	https://CRAN.R-project.org/package=ape
	fastcluster	1.2.3	https://CRAN.R-project.org/package=fastcluster
	GenomicRanges	1.46.1	https://bioconductor.org/packages/GenomicRanges
	ggtree	3.2.1	https://bioconductor.org/packages/ggtree
	intervalaverage	0.8.0	https://CRAN.R-project.org/package=intervalaverage
	umap	0.2.8.0	https://CRAN.R-project.org/package=umap
CyTOF	akmedoids	1.3.0	https://CRAN.R-project.org/package=akmedoids
	Biobase	2.54.0	https://bioconductor.org/packages/Biobase
	ConsensusClusterPlus	1.58.0	https://bioconductor.org/packages/ConsensusClusterPlus
	flowCore	2.6.0	https://bioconductor.org/packages/flowCore
	FlowSOM	2.2.0	https://bioconductor.org/packages/FlowSOM
	flowWorkspace	4.6.0	https://bioconductor.org/packages/flowWorkspace
	ggcyto	1.22.0	https://bioconductor.org/packages/ggcyto
	limma	3.50.3	https://bioconductor.org/packages/limma
	openCyto	2.6.0	https://bioconductor.org/packages/openCyto
	Rtsne	0.15	https://CRAN.R-project.org/package=Rtsne
	umap	0.2.8.0	https://CRAN.R-project.org/package=umap
Flow cytometry	akmedoids	1.3.0	https://CRAN.R-project.org/package=akmedoids
	Biobase	2.54.0	https://bioconductor.org/packages/Biobase
	ConsensusClusterPlus	1.58.0	https://bioconductor.org/packages/ConsensusClusterPlus
	CytoExploreR	1.1.0	https://​github.com/DillonHammill/CytoExploreR
	CytoExploreRData	1.0.3	https://​github.com/DillonHammill/CytoExploreRData
	flowCore	2.6.0	https://bioconductor.org/packages/flowCore
	FlowSOM	2.2.0	https://bioconductor.org/packages/FlowSOM
	flowWorkspace	4.6.0	https://bioconductor.org/packages/flowWorkspace
	ggcyto	1.22.0	https://bioconductor.org/packages/ggcyto
	limma	3.50.3	https://bioconductor.org/packages/limma
	openCyto	2.6.0	https://bioconductor.org/packages/openCyto
	robustbase	0.93.9	https://CRAN.R-project.org/package=robustbase
	Seurat	4.1.0	https://CRAN.R-project.org/package=Seurat
