# Supplementary material for: Ursa: A Comprehensive Multiomics Toolbox for High-Throughput Single-Cell Analysis
Source: Mol Biol Evol. 2023 Dec 13;40(12):msad267. doi: 10.1093/molbev/msad267 (PMC10752348; doi:10.1093/molbev/msad267)
Supplement: msad267_Supplementary_Data [file msad267_supplementary_data.zip › Ursa_Supplementary_Table_S2.xlsx]

## Sheet: Table_S3_Legend
Supplementary Table S2. List of input parameters in each omics (shown in each datasheet) which can be adjustable freely on the user-end.

## Sheet: scRNASeq
Omics	Step	Ursa_Parameter	Ursa_Default_Setting	Dependency_Software	Dependency_Software_Function	Dependency_Software_Parameter
scRNASeq	Initialization	integration_method	"Seurat"	-	-	-
scRNASeq	Initialization	cc_regression	0	-	-	-
scRNASeq	Initialization	to_impute	"NO"	-	-	-
scRNASeq	Initialization	find_doublet	"NO"	-	-	-
scRNASeq	Initialization	run_unbias_vis	"NO"	-	-	-
scRNASeq	Initialization	deanalysis.p_threshold	0.05	-	-	-
scRNASeq	Quality Control	seurat.subset.min.cells	3	Seurat	CreateSeuratObject	min.cells
scRNASeq	Quality Control	seurat.subset.min.features	200	Seurat	CreateSeuratObject	min.features
scRNASeq	Quality Control	seurat.subset.min.nFeature_RNA	200	Seurat	subset	nFeature_RNA
scRNASeq	Quality Control	seurat.subset.max.nFeature_RNA	25000	Seurat	subset	nFeature_RNA
scRNASeq	Quality Control	seurat.max.mito.percent	10	Seurat	subset	-
scRNASeq	Normalization	seurat.normalizedata.normalization.method	"LogNormalize"	Seurat	NormalizeData	method
scRNASeq	Normalization	seurat.normalizedata.norm.scale.factor	10000	Seurat	NormalizeData	factor
scRNASeq	Normalization	seurat.normalizedata.norm.margin	1	Seurat	NormalizeData	margin
scRNASeq	Data Processing	seurat.findvariablefeatures.nfeatures	2000	Seurat	FindVariableFeatures	nfeatures
scRNASeq	Data Processing	seurat.findvariablefeatures.selection.method	"vst"	Seurat	FindVariableFeatures	method
scRNASeq	Data Processing	seurat.findvariablefeatures.loess.span	0.3	Seurat	FindVariableFeatures	span
scRNASeq	Data Processing	seurat.findvariablefeatures.clip.max	"auto"	Seurat	FindVariableFeatures	max
scRNASeq	Data Processing	seurat.findvariablefeatures.mean.function	"FastExpMean"	Seurat	FindVariableFeatures	function
scRNASeq	Data Processing	seurat.findvariablefeatures.dispersion.function	"FastLogVMR"	Seurat	FindVariableFeatures	function
scRNASeq	Data Processing	seurat.findvariablefeatures.num.bin	20	Seurat	FindVariableFeatures	bin
scRNASeq	Data Processing	seurat.findvariablefeatures.binning.method	"equal_width"	Seurat	FindVariableFeatures	method
scRNASeq	Scaling	seurat.scaledata.features	NULL	Seurat	ScaleData	features
scRNASeq	Scaling	seurat.scaledata.vars.to.regress	NULL	Seurat	ScaleData	regress
scRNASeq	Scaling	seurat.scaledata.split.by	NULL	Seurat	ScaleData	by
scRNASeq	Scaling	seurat.scaledata.model.use	"linear"	Seurat	ScaleData	use
scRNASeq	Scaling	seurat.scaledata.use.umi	FALSE	Seurat	ScaleData	umi
scRNASeq	Scaling	seurat.scaledata.do.scale	TRUE	Seurat	ScaleData	scale
scRNASeq	Scaling	seurat.scaledata.do.center	TRUE	Seurat	ScaleData	center
scRNASeq	Scaling	seurat.scaledata.scale.max	10	Seurat	ScaleData	max
scRNASeq	Scaling	seurat.scaledata.block.size	1000	Seurat	ScaleData	size
scRNASeq	Scaling	seurat.scaledata.min.cells.to.block	3000	Seurat	ScaleData	block
scRNASeq	Quality Control	seurat.cellcyclescoring.ctrl	NULL	Seurat	CellCycleScoring	ctrl
scRNASeq	Quality Control	seurat.cellcyclescoring.set.ident	FALSE	Seurat	CellCycleScoring	ident
scRNASeq	Quality Control	seurat.cellcyclescoring.seurat.runpca.npcs	50	Seurat	CellCycleScoring	npcs
scRNASeq	Quality Control	seurat.cellcyclescoring.seurat.runpca.rev.pca	FALSE	Seurat	CellCycleScoring	pca
scRNASeq	Quality Control	seurat.cellcyclescoring.seurat.runpca.weight.by.var	TRUE	Seurat	CellCycleScoring	var
scRNASeq	Quality Control	seurat.cellcyclescoring.seurat.runpca.ndims.print	5	Seurat	CellCycleScoring	print
scRNASeq	Quality Control	seurat.cellcyclescoring.seurat.runpca.nfeatures.print	30	Seurat	CellCycleScoring	print
scRNASeq	Quality Control	seurat.cellcyclescoring.seurat.runpca.reduction.key	"PC_"	Seurat	CellCycleScoring	key
scRNASeq	Quality Control	seurat.cellcyclescoring.seurat.runpca.seed.use	42	Seurat	CellCycleScoring	use
scRNASeq	Quality Control	seurat.cellcyclescoring.seurat.runpca.approx	TRUE	Seurat	CellCycleScoring	approx
scRNASeq	Dimension Reduction	seurat.runpca.features	NULL	Seurat	RunPCA	features
scRNASeq	Dimension Reduction	seurat.runpca.npcs	50	Seurat	RunPCA	npcs
scRNASeq	Dimension Reduction	seurat.runpca.rev.pca	FALSE	Seurat	RunPCA	pca
scRNASeq	Dimension Reduction	seurat.runpca.weight.by.var	TRUE	Seurat	RunPCA	var
scRNASeq	Dimension Reduction	seurat.runpca.ndims.print	5	Seurat	RunPCA	print
scRNASeq	Dimension Reduction	seurat.runpca.nfeatures.print	30	Seurat	RunPCA	print
scRNASeq	Dimension Reduction	seurat.runpca.reduction.key	"PC_"	Seurat	RunPCA	key
scRNASeq	Dimension Reduction	seurat.runpca.seed.use	42	Seurat	RunPCA	use
scRNASeq	Dimension Reduction	seurat.runpca.approx	TRUE	Seurat	RunPCA	approx
scRNASeq	Dimension Reduction	seurat.runumap.pcs	30	Seurat	RunUMAP	pcs
scRNASeq	Dimension Reduction	seurat.runumap.reduction	"pca"	Seurat	RunUMAP	reduction
scRNASeq	Dimension Reduction	seurat.runumap.features	NULL	Seurat	RunUMAP	features
scRNASeq	Dimension Reduction	seurat.runumap.graph	NULL	Seurat	RunUMAP	graph
scRNASeq	Dimension Reduction	seurat.runumap.assay	NULL	Seurat	RunUMAP	assay
scRNASeq	Dimension Reduction	seurat.runumap.nn.name	NULL	Seurat	RunUMAP	name
scRNASeq	Dimension Reduction	seurat.runumap.slot	"data"	Seurat	RunUMAP	slot
scRNASeq	Dimension Reduction	seurat.runumap.umap.method	"uwot"	Seurat	RunUMAP	method
scRNASeq	Dimension Reduction	seurat.runumap.reduction.model	NULL	Seurat	RunUMAP	model
scRNASeq	Dimension Reduction	seurat.runumap.return.model	FALSE	Seurat	RunUMAP	model
scRNASeq	Dimension Reduction	seurat.runumap.n.neighbors	30L	Seurat	RunUMAP	neighbors
scRNASeq	Dimension Reduction	seurat.runumap.n.components	2L	Seurat	RunUMAP	components
scRNASeq	Dimension Reduction	seurat.runumap.metric	"cosine"	Seurat	RunUMAP	metric
scRNASeq	Dimension Reduction	seurat.runumap.n.epochs	NULL	Seurat	RunUMAP	epochs
scRNASeq	Dimension Reduction	seurat.runumap.learning.rate	1	Seurat	RunUMAP	rate
scRNASeq	Dimension Reduction	seurat.runumap.min.dist	0.3	Seurat	RunUMAP	dist
scRNASeq	Dimension Reduction	seurat.runumap.spread	1	Seurat	RunUMAP	spread
scRNASeq	Dimension Reduction	seurat.runumap.set.op.mix.ratio	1	Seurat	RunUMAP	ratio
scRNASeq	Dimension Reduction	seurat.runumap.local.connectivity	1L	Seurat	RunUMAP	connectivity
scRNASeq	Dimension Reduction	seurat.runumap.repulsion.strength	1	Seurat	RunUMAP	strength
scRNASeq	Dimension Reduction	seurat.runumap.negative.sample.rate	5L	Seurat	RunUMAP	rate
scRNASeq	Dimension Reduction	seurat.runumap.a	NULL	Seurat	RunUMAP	a
scRNASeq	Dimension Reduction	seurat.runumap.b	NULL	Seurat	RunUMAP	b
scRNASeq	Dimension Reduction	seurat.runumap.uwot.sgd	FALSE	Seurat	RunUMAP	sgd
scRNASeq	Dimension Reduction	seurat.runumap.seed.use	42L	Seurat	RunUMAP	use
scRNASeq	Dimension Reduction	seurat.runumap.metric.kwds	NULL	Seurat	RunUMAP	kwds
scRNASeq	Dimension Reduction	seurat.runumap.angular.rp.forest	FALSE	Seurat	RunUMAP	forest
scRNASeq	Dimension Reduction	seurat.runumap.densmap	FALSE	Seurat	RunUMAP	densmap
scRNASeq	Dimension Reduction	seurat.runumap.dens.lambda	2	Seurat	RunUMAP	lambda
scRNASeq	Dimension Reduction	seurat.runumap.dens.frac	0.3	Seurat	RunUMAP	frac
scRNASeq	Dimension Reduction	seurat.runumap.dens.var.shift	0.1	Seurat	RunUMAP	shift
scRNASeq	Dimension Reduction	seurat.runumap.reduction.name	"umap"	Seurat	RunUMAP	name
scRNASeq	Dimension Reduction	seurat.runumap.reduction.key	"UMAP_"	Seurat	RunUMAP	key
scRNASeq	Data Processing	alra.choosek.k	100	ALRA	choose_k	k
scRNASeq	Data Processing	alra.choosek.thresh	6	ALRA	choose_k	thresh
scRNASeq	Data Processing	alra.choosek.noise_start	80	ALRA	choose_k	noise_start
scRNASeq	Data Processing	alra.choosek.q	2	ALRA	choose_k	q
scRNASeq	Data Processing	alra.choosek.use.mkl	F	ALRA	choose_k	mkl
scRNASeq	Data Processing	alra.choosek.mkl.seed	-1	ALRA	choose_k	seed
scRNASeq	Data Processing	alra.alra.q	10	ALRA	alra	q
scRNASeq	Data Processing	alra.alra.quantile.prob	0.001	ALRA	alra	prob
scRNASeq	Data Processing	alra.alra.use.mkl	F	ALRA	alra	mkl
scRNASeq	Data Processing	alra.alra.mkl.seed	-1	ALRA	alra	seed
scRNASeq	Quality Control	doubletfinder.paramSweep_v3.PCs	30	DoubletFinder	paramSweep_v3	PCs
scRNASeq	Quality Control	doubletfinder.paramSweep_v3.sct	FALSE	DoubletFinder	paramSweep_v3	sct
scRNASeq	Quality Control	doubletfinder.summarizeSweep.gt	FALSE	DoubletFinder	summarizeSweep	gt
scRNASeq	Quality Control	doubletfinder.summarizeSweep.classifications	NULL	DoubletFinder	summarizeSweep	classifications
scRNASeq	Quality Control	doubletfinder.homotypic.prop	0.075	DoubletFinder	-	-
scRNASeq	Quality Control	doubletfinder.doubletFinder_v3.PCs	30	DoubletFinder	doubletFinder_v3	PCs
scRNASeq	Quality Control	doubletfinder.doubletFinder_v3.pN	0.25	DoubletFinder	doubletFinder_v3	pN
scRNASeq	Quality Control	doubletfinder.doubletFinder_v3.reuse.pANN	FALSE	DoubletFinder	doubletFinder_v3	pANN
scRNASeq	Quality Control	doubletfinder.doubletFinder_v3.sct	FALSE	DoubletFinder	doubletFinder_v3	sct
scRNASeq	Quality Control	doubletfinder.doubletFinder_v3.annotations	NULL	DoubletFinder	doubletFinder_v3	annotations
scRNASeq	Clustering	seurat.findneighbors.reduction	"pca"	Seurat	FindNeighbors	reduction
scRNASeq	Clustering	seurat.findneighbors.assay	NULL	Seurat	FindNeighbors	assay
scRNASeq	Clustering	seurat.findneighbors.features	NULL	Seurat	FindNeighbors	features
scRNASeq	Clustering	seurat.findneighbors.k.param	20	Seurat	FindNeighbors	k.param
scRNASeq	Clustering	seurat.findneighbors.return.neighbor	FALSE	Seurat	FindNeighbors	return.neighbor
scRNASeq	Clustering	seurat.findneighbors.prune.SNN	1/15	Seurat	FindNeighbors	SNN
scRNASeq	Clustering	seurat.findneighbors.nn.method	"annoy"	Seurat	FindNeighbors	method
scRNASeq	Clustering	seurat.findneighbors.n.trees	50	Seurat	FindNeighbors	trees
scRNASeq	Clustering	seurat.findneighbors.annoy.metric	"euclidean"	findneighbors	FindNeighbors	metric
scRNASeq	Clustering	seurat.findneighbors.nn.eps	0	Seurat	FindNeighbors	eps
scRNASeq	Clustering	seurat.findneighbors.force.recalc	FALSE	Seurat	FindNeighbors	recalc
scRNASeq	Clustering	seurat.findneighbors.do.plot	FALSE	Seurat	FindNeighbors	plot
scRNASeq	Clustering	seurat.findneighbors.graph.name	NULL	Seurat	FindNeighbors	name
scRNASeq	Clustering	seurat.findneighbors.l2.norm	FALSE	Seurat	FindNeighbors	norm
scRNASeq	Clustering	seurat.findneighbors.cache.index	FALSE	Seurat	FindNeighbors	index
scRNASeq	Clustering	seurat.findclusters.graph.name	NULL	Seurat	FindClusters	name
scRNASeq	Clustering	seurat.findclusters.modularity.fxn	1	Seurat	FindClusters	fxn
scRNASeq	Clustering	seurat.findclusters.initial.membership	NULL	Seurat	FindClusters	membership
scRNASeq	Clustering	seurat.findclusters.node.sizes	NULL	Seurat	FindClusters	sizes
scRNASeq	Clustering	seurat.findclusters.resolution	0.8	Seurat	FindClusters	resolution
scRNASeq	Clustering	seurat.findclusters.method	"matrix"	Seurat	FindClusters	method
scRNASeq	Clustering	seurat.findclusters.algorithm	1	Seurat	FindClusters	algorithm
scRNASeq	Clustering	seurat.findclusters.n.start	10	Seurat	FindClusters	start
scRNASeq	Clustering	seurat.findclusters.n.iter	10	Seurat	FindClusters	iter
scRNASeq	Clustering	seurat.findclusters.random.seed	0	Seurat	FindClusters	seed
scRNASeq	Clustering	seurat.findclusters.group.singletons	TRUE	Seurat	FindClusters	singletons
scRNASeq	Clustering	seurat.findclusters.temp.file.location	NULL	Seurat	FindClusters	location
scRNASeq	Clustering	seurat.findclusters.edge.file.name	NULL	Seurat	FindClusters	name
scRNASeq	Dimension Reduction	seurat.runtsne.reduction	"pca"	Seurat	RunTSNE	reduction
scRNASeq	Dimension Reduction	seurat.runtsne.cells	NULL	Seurat	RunTSNE	cells
scRNASeq	Dimension Reduction	seurat.runtsne.features	NULL	Seurat	RunTSNE	features
scRNASeq	Dimension Reduction	seurat.runtsne.seed.use	1	Seurat	RunTSNE	use
scRNASeq	Dimension Reduction	seurat.runtsne.tsne.method	"Rtsne"	Seurat	RunTSNE	method
scRNASeq	Dimension Reduction	seurat.runtsne.dim.embed	2	Seurat	RunTSNE	embed
scRNASeq	Dimension Reduction	seurat.runtsne.distance.matrix	NULL	Seurat	RunTSNE	matrix
scRNASeq	Dimension Reduction	seurat.runtsne.reduction.name	"tsne"	Seurat	RunTSNE	name
scRNASeq	Dimension Reduction	seurat.runtsne.reduction.key	"tSNE_"	Seurat	RunTSNE	key
scRNASeq	Dimension Reduction	seurat.runtsne.check_duplicates	FALSE	Seurat	RunTSNE	check_duplicates
scRNASeq	Differential Expression Analysis	seurat.findallmarkers.min.pct	0.5	Seurat	FindAllMarkers	min.pct
scRNASeq	Differential Expression Analysis	seurat.findallmarkers.logfc.threshold	0.25	Seurat	FindAllMarkers	logfc.threshold
scRNASeq	Differential Expression Analysis	seurat.findallmarkers.assay	NULL	Seurat	FindAllMarkers	assay
scRNASeq	Differential Expression Analysis	seurat.findallmarkers.features	NULL	Seurat	FindAllMarkers	features
scRNASeq	Differential Expression Analysis	seurat.findallmarkers.test.use	"wilcox"	Seurat	FindAllMarkers	test.use
scRNASeq	Differential Expression Analysis	seurat.findallmarkers.slot	"data"	Seurat	FindAllMarkers	slot
scRNASeq	Differential Expression Analysis	seurat.findallmarkers.min.diff.pct	-Inf	Seurat	FindAllMarkers	min.pct
scRNASeq	Differential Expression Analysis	seurat.findallmarkers.node	NULL	Seurat	FindAllMarkers	node
scRNASeq	Differential Expression Analysis	seurat.findallmarkers.only.pos	FALSE	Seurat	FindAllMarkers	only.pos
scRNASeq	Differential Expression Analysis	seurat.findallmarkers.max.cells.per.ident	Inf	Seurat	FindAllMarkers	max.ident
scRNASeq	Differential Expression Analysis	seurat.findallmarkers.random.seed	1	Seurat	FindAllMarkers	random.seed
scRNASeq	Differential Expression Analysis	seurat.findallmarkers.latent.vars	NULL	Seurat	FindAllMarkers	latent.vars
scRNASeq	Differential Expression Analysis	seurat.findallmarkers.min.cells.feature	3	Seurat	FindAllMarkers	min.feature
scRNASeq	Differential Expression Analysis	seurat.findallmarkers.min.cells.group	3	Seurat	FindAllMarkers	min.group
scRNASeq	Differential Expression Analysis	seurat.findallmarkers.mean.fxn	NULL	Seurat	FindAllMarkers	mean.fxn
scRNASeq	Differential Expression Analysis	seurat.findallmarkers.fc.name	NULL	Seurat	FindAllMarkers	fc.name
scRNASeq	Differential Expression Analysis	seurat.findallmarkers.base	2	Seurat	FindAllMarkers	base
scRNASeq	Differential Expression Analysis	seurat.findallmarkers.return.thresh	0.01	Seurat	FindAllMarkers	thresh
scRNASeq	Differential Expression Analysis	seurat.findallmarkers.densify	FALSE	Seurat	FindAllMarkers	densify
scRNASeq	Differential Expression Analysis	seurat.findconservedmarkers.ident.2	NULL	Seurat	FindConservedMarkers	ident.2
scRNASeq	Differential Expression Analysis	seurat.findconservedmarkers.assay	"RNA"	Seurat	FindConservedMarkers	assay
scRNASeq	Differential Expression Analysis	seurat.findconservedmarkers.slot	"data"	Seurat	FindConservedMarkers	slot
scRNASeq	Differential Expression Analysis	seurat.findconservedmarkers.min.cells.group	3	Seurat	FindConservedMarkers	min.group
scRNASeq	Differential Expression Analysis	seurat.findconservedmarkers.meta.method	metap::minimump	Seurat	FindConservedMarkers	meta.method
scRNASeq	Differential Expression Analysis	seurat.findmarkers.group.by	NULL	Seurat	FindMarkers	group.by
scRNASeq	Differential Expression Analysis	seurat.findmarkers.subset.ident	NULL	Seurat	FindMarkers	subset.ident
scRNASeq	Differential Expression Analysis	seurat.findmarkers.assay	NULL	Seurat	FindMarkers	assay
scRNASeq	Differential Expression Analysis	seurat.findmarkers.slot	"data"	Seurat	FindMarkers	slot
scRNASeq	Differential Expression Analysis	seurat.findmarkers.reduction	NULL	Seurat	FindMarkers	reduction
scRNASeq	Differential Expression Analysis	seurat.findmarkers.features	NULL	Seurat	FindMarkers	features
scRNASeq	Differential Expression Analysis	seurat.findmarkers.logfc.threshold	0.25	Seurat	FindMarkers	logfc.threshold
scRNASeq	Differential Expression Analysis	seurat.findmarkers.test.use	"wilcox"	Seurat	FindMarkers	test.use
scRNASeq	Differential Expression Analysis	seurat.findmarkers.min.pct	0.1	Seurat	FindMarkers	min.pct
scRNASeq	Differential Expression Analysis	seurat.findmarkers.min.diff.pct	-Inf	Seurat	FindMarkers	min.pct
scRNASeq	Differential Expression Analysis	seurat.findmarkers.only.pos	FALSE	Seurat	FindMarkers	only.pos
scRNASeq	Differential Expression Analysis	seurat.findmarkers.max.cells.per.ident	Inf	Seurat	FindMarkers	max.ident
scRNASeq	Differential Expression Analysis	seurat.findmarkers.random.seed	1	Seurat	FindMarkers	random.seed
scRNASeq	Differential Expression Analysis	seurat.findmarkers.latent.vars	NULL	Seurat	FindMarkers	latent.vars
scRNASeq	Differential Expression Analysis	seurat.findmarkers.min.cells.feature	3	Seurat	FindMarkers	min.feature
scRNASeq	Differential Expression Analysis	seurat.findmarkers.min.cells.group	3	Seurat	FindMarkers	min.group
scRNASeq	Differential Expression Analysis	seurat.findmarkers.mean.fxn	NULL	Seurat	FindMarkers	mean.fxn
scRNASeq	Differential Expression Analysis	seurat.findmarkers.fc.name	NULL	Seurat	FindMarkers	fc.name
scRNASeq	Differential Expression Analysis	seurat.findmarkers.base	2	Seurat	FindMarkers	base
scRNASeq	Differential Expression Analysis	seurat.findmarkers.densify	FALSE	Seurat	FindMarkers	densify
scRNASeq	Visualization	scubi.palette	rainbow(15)[c(11:1,15)]	scubi	scubi_expression	scubi.palette
scRNASeq	Cell Type Prediction	singler.ref	"HumanPrimaryCellAtlas"	SingleR	SingleR	ref
scRNASeq	Cell Type Prediction	singler.labels.main	"HumanPrimaryCellAtlasLevel1"	SingleR	SingleR	labels.main
scRNASeq	Cell Type Prediction	singler.labels.fine	"HumanPrimaryCellAtlasLevel2"	SingleR	SingleR	labels.fine
scRNASeq	Cell Type Prediction	singler.method	NULL	SingleR	SingleR	method
scRNASeq	Cell Type Prediction	singler.genes	"de"	SingleR	SingleR	genes
scRNASeq	Cell Type Prediction	singler.sd.thresh	1	SingleR	SingleR	sd.thresh
scRNASeq	Cell Type Prediction	singler.de.method	"classic"	SingleR	SingleR	de.method
scRNASeq	Cell Type Prediction	singler.de.n	NULL	SingleR	SingleR	de.n
scRNASeq	Cell Type Prediction	singler.de.args	list()	SingleR	SingleR	de.args
scRNASeq	Cell Type Prediction	singler.aggr.ref	FALSE	SingleR	SingleR	aggr.ref
scRNASeq	Cell Type Prediction	singler.aggr.args	list()	SingleR	SingleR	aggr.args
scRNASeq	Cell Type Prediction	singler.recompute	TRUE	SingleR	SingleR	recompute
scRNASeq	Cell Type Prediction	singler.restrict	NULL	SingleR	SingleR	restrict
scRNASeq	Cell Type Prediction	singler.quantile	0.8	SingleR	SingleR	quantile
scRNASeq	Cell Type Prediction	singler.fine.tune	TRUE	SingleR	SingleR	fine.tune
scRNASeq	Cell Type Prediction	singler.tune.thresh	0.05	SingleR	SingleR	tune.thresh
scRNASeq	Cell Type Prediction	singler.prune	TRUE	SingleR	SingleR	prune
scRNASeq	Cell Type Prediction	singler.assay.type.test	"logcounts"	SingleR	SingleR	type.test
scRNASeq	Cell Type Prediction	singler.assay.type.ref	"logcounts"	SingleR	SingleR	type.ref
scRNASeq	Cell Type Prediction	singler.check.missing	TRUE	SingleR	SingleR	check.missing
scRNASeq	Enrichment Analysis	dose.enrichdgn.pvalueCutoff	0.05	DOSE	enrichDGN	pvalueCutoff
scRNASeq	Enrichment Analysis	dose.enrichdgn.pAdjustMethod	"BH"	DOSE	enrichDGN	pAdjustMethod
scRNASeq	Enrichment Analysis	dose.enrichdgn.universe	NULL	DOSE	enrichDGN	universe
scRNASeq	Enrichment Analysis	dose.enrichdgn.minGSSize	10	DOSE	enrichDGN	minGSSize
scRNASeq	Enrichment Analysis	dose.enrichdgn.maxGSSize	500	DOSE	enrichDGN	maxGSSize
scRNASeq	Enrichment Analysis	dose.enrichdgn.qvalueCutoff	0.05	DOSE	enrichDGN	qvalueCutoff
scRNASeq	Enrichment Analysis	dose.enrichdgn.readable	TRUE	DOSE	enrichDGN	readable
scRNASeq	Enrichment Analysis	enrichplot.pairwise_termsim.method	"JC"	enrichplot	pairwise_termsim	method
scRNASeq	Enrichment Analysis	enrichplot.pairwise_termsim.semData	NULL	enrichplot	pairwise_termsim	semData
scRNASeq	Enrichment Analysis	clusterprofiler.comparecluster.pvaluecutoff	0.05	clusterProfiler	compareCluster	pvaluecutoff
scRNASeq	Enrichment Analysis	dose.gsencg.exponent	1	DOSE	gseNCG	exponent
scRNASeq	Enrichment Analysis	dose.gsencg.minGSSize	10	DOSE	gseNCG	minGSSize
scRNASeq	Enrichment Analysis	dose.gsencg.maxGSSize	500	DOSE	gseNCG	maxGSSize
scRNASeq	Enrichment Analysis	dose.gsencg.pvalueCutoff	0.05	DOSE	gseNCG	pvalueCutoff
scRNASeq	Enrichment Analysis	dose.gsencg.pAdjustMethod	"BH"	DOSE	gseNCG	pAdjustMethod
scRNASeq	Enrichment Analysis	dose.gsencg.seed	FALSE	DOSE	gseNCG	seed
scRNASeq	Enrichment Analysis	dose.gsencg.by	"fgsea"	DOSE	gseNCG	by
scRNASeq	integration	seurat.selectintegrationfeatures.nfeatures	2000	Seurat	SelectIntegrationFeatures	nfeatures
scRNASeq	integration	seurat.selectintegrationfeatures.assay	NULL	Seurat	SelectIntegrationFeatures	assay
scRNASeq	integration	seurat.selectintegrationfeatures.fvf.nfeatures	2000	Seurat	SelectIntegrationFeatures	nfeatures
scRNASeq	integration	seurat.findintegrationanchors.assay	NULL	Seurat	FindIntegrationAnchors	assay
scRNASeq	integration	seurat.findintegrationanchors.reference	NULL	Seurat	FindIntegrationAnchors	reference
scRNASeq	integration	seurat.findintegrationanchors.anchor.features	2000	Seurat	FindIntegrationAnchors	features
scRNASeq	integration	seurat.findintegrationanchors.scale	TRUE	Seurat	FindIntegrationAnchors	scale
scRNASeq	integration	seurat.findintegrationanchors.normalization.method	c("LogNormalize", "SCT")	Seurat	FindIntegrationAnchors	method
scRNASeq	integration	seurat.findintegrationanchors.sct.clip.range	NULL	Seurat	FindIntegrationAnchors	sct.range
scRNASeq	integration	seurat.findintegrationanchors.reduction	"rpca"	Seurat	FindIntegrationAnchors	reduction
scRNASeq	integration	seurat.findintegrationanchors.l2.norm	TRUE	Seurat	FindIntegrationAnchors	l2.norm
scRNASeq	integration	seurat.findintegrationanchors.dims	1:30	Seurat	FindIntegrationAnchors	dims
scRNASeq	integration	seurat.findintegrationanchors.k.anchor	5	Seurat	FindIntegrationAnchors	k.anchor
scRNASeq	integration	seurat.findintegrationanchors.k.filter	200	Seurat	FindIntegrationAnchors	k.filter
scRNASeq	integration	seurat.findintegrationanchors.k.score	30	Seurat	FindIntegrationAnchors	k.score
scRNASeq	integration	seurat.findintegrationanchors.max.features	200	Seurat	FindIntegrationAnchors	max.features
scRNASeq	integration	seurat.findintegrationanchors.nn.method	"annoy"	Seurat	FindIntegrationAnchors	nn.method
scRNASeq	integration	seurat.findintegrationanchors.n.trees	50	Seurat	FindIntegrationAnchors	n.trees
scRNASeq	integration	seurat.findintegrationanchors.eps	0	Seurat	FindIntegrationAnchors	eps
scRNASeq	integration	seurat.integratedata.dims	30	Seurat	IntegrateData	dims
scRNASeq	integration	seurat.integratedata.new.assay.name	"integrated"	Seurat	IntegrateData	new.name
scRNASeq	integration	seurat.integratedata.normalization.method	c("LogNormalize", "SCT")	Seurat	IntegrateData	method
scRNASeq	integration	seurat.integratedata.features	NULL	Seurat	IntegrateData	features
scRNASeq	integration	seurat.integratedata.features.to.integrate	NULL	Seurat	IntegrateData	integrate
scRNASeq	integration	seurat.integratedata.k.weight	100	Seurat	IntegrateData	k.weight
scRNASeq	integration	seurat.integratedata.weight.reduction	NULL	Seurat	IntegrateData	weight.reduction
scRNASeq	integration	seurat.integratedata.sd.weight	1	Seurat	IntegrateData	sd.weight
scRNASeq	integration	seurat.integratedata.sample.tree	NULL	Seurat	IntegrateData	sample.tree
scRNASeq	integration	seurat.integratedata.preserve.order	FALSE	Seurat	IntegrateData	preserve.order
scRNASeq	integration	seurat.integratedata.eps	0	Seurat	IntegrateData	eps
scRNASeq	Scaling	seurat.integration.scaledata.features	NULL	Seurat	ScaleData	features
scRNASeq	Scaling	seurat.integration.scaledata.vars.to.regress	NULL	Seurat	ScaleData	regress
scRNASeq	Scaling	seurat.integration.scaledata.split.by	NULL	Seurat	ScaleData	by
scRNASeq	Scaling	seurat.integration.scaledata.model.use	"linear"	Seurat	ScaleData	use
scRNASeq	Scaling	seurat.integration.scaledata.use.umi	FALSE	Seurat	ScaleData	umi
scRNASeq	Scaling	seurat.integration.scaledata.do.scale	TRUE	Seurat	ScaleData	scale
scRNASeq	Scaling	seurat.integration.scaledata.do.center	TRUE	Seurat	ScaleData	center
scRNASeq	Scaling	seurat.integration.scaledata.scale.max	10	Seurat	ScaleData	max
scRNASeq	Scaling	seurat.integration.scaledata.block.size	1000	Seurat	ScaleData	size
scRNASeq	Scaling	seurat.integration.scaledata.min.cells.to.block	3000	Seurat	ScaleData	block
scRNASeq	Data Processing	seurat.integration.findvariablefeatures.nfeatures	2000	Seurat	FindVariableFeatures	nfeatures
scRNASeq	Data Processing	seurat.integration.findvariablefeatures.selection.method	"vst"	Seurat	FindVariableFeatures	method
scRNASeq	Data Processing	seurat.integration.findvariablefeatures.loess.span	0.3	Seurat	FindVariableFeatures	span
scRNASeq	Data Processing	seurat.integration.findvariablefeatures.clip.max	"auto"	Seurat	FindVariableFeatures	max
scRNASeq	Data Processing	seurat.integration.findvariablefeatures.mean.function	"FastExpMean"	Seurat	FindVariableFeatures	function
scRNASeq	Data Processing	seurat.integration.findvariablefeatures.dispersion.function	"FastLogVMR"	Seurat	FindVariableFeatures	function
scRNASeq	Data Processing	seurat.integration.findvariablefeatures.num.bin	20	Seurat	FindVariableFeatures	bin
scRNASeq	Data Processing	seurat.integration.findvariablefeatures.binning.method	"equal_width"	Seurat	FindVariableFeatures	method
scRNASeq	Dimension Reduction	seurat.integration.runpca.features	NULL	Seurat	RunPCA	features
scRNASeq	Dimension Reduction	seurat.integration.runpca.npcs	50	Seurat	RunPCA	npcs
scRNASeq	Dimension Reduction	seurat.integration.runpca.rev.pca	FALSE	Seurat	RunPCA	pca
scRNASeq	Dimension Reduction	seurat.integration.runpca.weight.by.var	TRUE	Seurat	RunPCA	var
scRNASeq	Dimension Reduction	seurat.integration.runpca.ndims.print	1:5	Seurat	RunPCA	print
scRNASeq	Dimension Reduction	seurat.integration.runpca.nfeatures.print	30	Seurat	RunPCA	print
scRNASeq	Dimension Reduction	seurat.integration.runpca.reduction.key	"PC_"	Seurat	RunPCA	key
scRNASeq	Dimension Reduction	seurat.integration.runpca.seed.use	42	Seurat	RunPCA	use
scRNASeq	Dimension Reduction	seurat.integration.runpca.approx	TRUE	Seurat	RunPCA	approx
scRNASeq	Dimension Reduction	seurat.integration.runumap.pcs	30	Seurat	RunUMAP	pcs
scRNASeq	Dimension Reduction	seurat.integration.runumap.features	NULL	Seurat	RunUMAP	features
scRNASeq	Dimension Reduction	seurat.integration.runumap.graph	NULL	Seurat	RunUMAP	graph
scRNASeq	Dimension Reduction	seurat.integration.runumap.assay	NULL	Seurat	RunUMAP	assay
scRNASeq	Dimension Reduction	seurat.integration.runumap.nn.name	NULL	Seurat	RunUMAP	name
scRNASeq	Dimension Reduction	seurat.integration.runumap.slot	"data"	Seurat	RunUMAP	slot
scRNASeq	Dimension Reduction	seurat.integration.runumap.umap.method	"uwot"	Seurat	RunUMAP	method
scRNASeq	Dimension Reduction	seurat.integration.runumap.reduction.model	NULL	Seurat	RunUMAP	model
scRNASeq	Dimension Reduction	seurat.integration.runumap.return.model	FALSE	Seurat	RunUMAP	model
scRNASeq	Dimension Reduction	seurat.integration.runumap.n.neighbors	30L	Seurat	RunUMAP	neighbors
scRNASeq	Dimension Reduction	seurat.integration.runumap.n.components	2L	Seurat	RunUMAP	components
scRNASeq	Dimension Reduction	seurat.integration.runumap.metric	"cosine"	Seurat	RunUMAP	metric
scRNASeq	Dimension Reduction	seurat.integration.runumap.n.epochs	NULL	Seurat	RunUMAP	epochs
scRNASeq	Dimension Reduction	seurat.integration.runumap.learning.rate	1	Seurat	RunUMAP	rate
scRNASeq	Dimension Reduction	seurat.integration.runumap.min.dist	0.3	Seurat	RunUMAP	dist
scRNASeq	Dimension Reduction	seurat.integration.runumap.spread	1	Seurat	RunUMAP	spread
scRNASeq	Dimension Reduction	seurat.integration.runumap.set.op.mix.ratio	1	Seurat	RunUMAP	ratio
scRNASeq	Dimension Reduction	seurat.integration.runumap.local.connectivity	1L	Seurat	RunUMAP	connectivity
scRNASeq	Dimension Reduction	seurat.integration.runumap.repulsion.strength	1	Seurat	RunUMAP	strength
scRNASeq	Dimension Reduction	seurat.integration.runumap.negative.sample.rate	5L	Seurat	RunUMAP	rate
scRNASeq	Dimension Reduction	seurat.integration.runumap.a	NULL	Seurat	RunUMAP	a
scRNASeq	Dimension Reduction	seurat.integration.runumap.b	NULL	Seurat	RunUMAP	b
scRNASeq	Dimension Reduction	seurat.integration.runumap.uwot.sgd	FALSE	Seurat	RunUMAP	sgd
scRNASeq	Dimension Reduction	seurat.integration.runumap.seed.use	42L	Seurat	RunUMAP	use
scRNASeq	Dimension Reduction	seurat.integration.runumap.metric.kwds	NULL	Seurat	RunUMAP	kwds
scRNASeq	Dimension Reduction	seurat.integration.runumap.angular.rp.forest	FALSE	Seurat	RunUMAP	forest
scRNASeq	Dimension Reduction	seurat.integration.runumap.densmap	FALSE	Seurat	RunUMAP	densmap
scRNASeq	Dimension Reduction	seurat.integration.runumap.dens.lambda	2	Seurat	RunUMAP	lambda
scRNASeq	Dimension Reduction	seurat.integration.runumap.dens.frac	0.3	Seurat	RunUMAP	frac
scRNASeq	Dimension Reduction	seurat.integration.runumap.dens.var.shift	0.1	Seurat	RunUMAP	shift
scRNASeq	Dimension Reduction	seurat.integration.runumap.reduction.name	"umap"	Seurat	RunUMAP	name
scRNASeq	Dimension Reduction	seurat.integration.runumap.reduction.key	"UMAP_"	Seurat	RunUMAP	key
scRNASeq	Dimension Reduction	seurat.integration.runtsne.cells	NULL	Seurat	RunTSNE	cells
scRNASeq	Dimension Reduction	seurat.integration.runtsne.features	NULL	Seurat	RunTSNE	features
scRNASeq	Dimension Reduction	seurat.integration.runtsne.seed.use	1	Seurat	RunTSNE	use
scRNASeq	Dimension Reduction	seurat.integration.runtsne.tsne.method	"Rtsne"	Seurat	RunTSNE	method
scRNASeq	Dimension Reduction	seurat.integration.runtsne.dim.embed	2	Seurat	RunTSNE	embed
scRNASeq	Dimension Reduction	seurat.integration.runtsne.distance.matrix	NULL	Seurat	RunTSNE	matrix
scRNASeq	Dimension Reduction	seurat.integration.runtsne.reduction.name	"tsne"	Seurat	RunTSNE	name
scRNASeq	Dimension Reduction	seurat.integration.runtsne.reduction.key	"tSNE_"	Seurat	RunTSNE	key
scRNASeq	Dimension Reduction	seurat.integration.runtsne.check_duplicates	FALSE	Seurat	RunTSNE	check_duplicates
scRNASeq	integration	harmony.runharmony.reduction	"pca"	harmony	RunHarmony	reduction
scRNASeq	integration	harmony.runharmony.group.by.vars	"BATCH"	harmony	RunHarmony	group.vars
scRNASeq	integration	harmony.runharmony.theta	NULL	harmony	RunHarmony	theta
scRNASeq	integration	harmony.runharmony.lambda	NULL	harmony	RunHarmony	lambda
scRNASeq	integration	harmony.runharmony.sigma	0.1	harmony	RunHarmony	sigma
scRNASeq	integration	harmony.runharmony.nclust	NULL	harmony	RunHarmony	nclust
scRNASeq	integration	harmony.runharmony.tau	0	harmony	RunHarmony	tau
scRNASeq	integration	harmony.runharmony.block.size	0.05	harmony	RunHarmony	block.size
scRNASeq	integration	harmony.runharmony.max.iter.harmony	10	harmony	RunHarmony	max.harmony
scRNASeq	integration	harmony.runharmony.max.iter.cluster	20	harmony	RunHarmony	max.cluster
scRNASeq	integration	harmony.runharmony.epsilon.cluster	1e-05	harmony	RunHarmony	epsilon.cluster
scRNASeq	integration	harmony.runharmony.epsilon.harmony	1e-04	harmony	RunHarmony	epsilon.harmony
scRNASeq	integration	harmony.runharmony.plot_convergence	FALSE	harmony	RunHarmony	plot_convergence
scRNASeq	integration	harmony.runharmony.reference_values	NULL	harmony	RunHarmony	reference_values
scRNASeq	integration	harmony.runharmony.reduction.save	"harmony"	harmony	RunHarmony	save
scRNASeq	integration	harmony.runharmony.assay.use	NULL	harmony	RunHarmony	use
scRNASeq	integration	harmony.runharmony.project.dim	TRUE	harmony	RunHarmony	dim
scRNASeq	Clustering	seurat.integration.findneighbors.assay	NULL	Seurat	FindNeighbors	assay
scRNASeq	Clustering	seurat.integration.findneighbors.features	NULL	Seurat	FindNeighbors	features
scRNASeq	Clustering	seurat.integration.findneighbors.k.param	20	Seurat	FindNeighbors	param
scRNASeq	Clustering	seurat.integration.findneighbors.return.neighbor	FALSE	Seurat	FindNeighbors	neighbor
scRNASeq	Clustering	seurat.integration.findneighbors.prune.SNN	1/15	Seurat	FindNeighbors	SNN
scRNASeq	Clustering	seurat.integration.findneighbors.nn.method	"annoy"	Seurat	FindNeighbors	method
scRNASeq	Clustering	seurat.integration.findneighbors.n.trees	50	Seurat	FindNeighbors	trees
scRNASeq	Clustering	seurat.integration.findneighbors.annoy.metric	"euclidean"	Seurat	FindNeighbors	metric
scRNASeq	Clustering	seurat.integration.findneighbors.nn.eps	0	Seurat	FindNeighbors	eps
scRNASeq	Clustering	seurat.integration.findneighbors.force.recalc	FALSE	Seurat	FindNeighbors	recalc
scRNASeq	Clustering	seurat.integration.findneighbors.do.plot	FALSE	Seurat	FindNeighbors	plot
scRNASeq	Clustering	seurat.integration.findneighbors.graph.name	NULL	Seurat	FindNeighbors	name
scRNASeq	Clustering	seurat.integration.findneighbors.l2.norm	FALSE	Seurat	FindNeighbors	norm
scRNASeq	Clustering	seurat.integration.findneighbors.cache.index	FALSE	Seurat	FindNeighbors	index
scRNASeq	Clustering	seurat.integration.findclusters.graph.name	NULL	Seurat	FindClusters	name
scRNASeq	Clustering	seurat.integration.findclusters.modularity.fxn	1	Seurat	FindClusters	fxn
scRNASeq	Clustering	seurat.integration.findclusters.initial.membership	NULL	Seurat	FindClusters	membership
scRNASeq	Clustering	seurat.integration.findclusters.node.sizes	NULL	Seurat	FindClusters	sizes
scRNASeq	Clustering	seurat.integration.findclusters.resolution	0.8	Seurat	FindClusters	resolution
scRNASeq	Clustering	seurat.integration.findclusters.method	"matrix"	Seurat	FindClusters	method
scRNASeq	Clustering	seurat.integration.findclusters.algorithm	1	Seurat	FindClusters	algorithm
scRNASeq	Clustering	seurat.integration.findclusters.n.start	10	Seurat	FindClusters	start
scRNASeq	Clustering	seurat.integration.findclusters.n.iter	10	Seurat	FindClusters	iter
scRNASeq	Clustering	seurat.integration.findclusters.random.seed	0	Seurat	FindClusters	seed
scRNASeq	Clustering	seurat.integration.findclusters.group.singletons	TRUE	Seurat	FindClusters	singletons
scRNASeq	Clustering	seurat.integration.findclusters.temp.file.location	NULL	Seurat	FindClusters	location
scRNASeq	Clustering	seurat.integration.findclusters.edge.file.name	NULL	Seurat	FindClusters	name
scRNASeq	Phenotypic Analysis	celltalker.celltalk.ligand_receptor_pairs	ramilowski_pairs	Celltalker	celltalk	ligand_receptor_pairs
scRNASeq	Phenotypic Analysis	celltalker.celltalk.number_cells_required	10	Celltalker	celltalk	number_cells_required
scRNASeq	Phenotypic Analysis	celltalker.celltalk.min_expression	10	Celltalker	celltalk	min_expression
scRNASeq	Phenotypic Analysis	celltalker.celltalk.max_expression	20000	Celltalker	celltalk	max_expression
scRNASeq	Phenotypic Analysis	celltalker.celltalk.scramble_times	100	Celltalker	celltalk	scramble_times

## Sheet: scATACSeq
Omics	Step	Ursa_Parameter	Ursa_Default_Setting	Dependency_Software	Dependency_Software_Function	Dependency_Software_Parameter
scATACSeq	Quality Control	signac.createchromatinassay.min.cells	10	Signac	CreateChromatinAssay	min.cells
scATACSeq	Quality Control	signac.createchromatinassay.min.features	200	Signac	CreateChromatinAssay	min.features
scATACSeq	Quality Control	signac.createchromatinassay.max.cells	NULL	Signac	CreateChromatinAssay	max.cells
scATACSeq	Quality Control	signac.createchromatinassay.ranges	NULL	Signac	CreateChromatinAssay	ranges
scATACSeq	Quality Control	signac.createchromatinassay.motifs	NULL	Signac	CreateChromatinAssay	motifs
scATACSeq	Quality Control	signac.createchromatinassay.annotation	NULL	Signac	CreateChromatinAssay	annotation
scATACSeq	Quality Control	signac.createchromatinassay.bias	NULL	Signac	CreateChromatinAssay	bias
scATACSeq	Quality Control	signac.createchromatinassay.positionEnrichment	NULL	Signac	CreateChromatinAssay	positionEnrichment
scATACSeq	Quality Control	signac.createchromatinassay.validate.fragments	TRUE	Signac	CreateChromatinAssay	validate.fragments
scATACSeq	Quality Control	signac.tssenrichment.tss.positions	NULL	Signac	TSSEnrichment	tss.positions
scATACSeq	Quality Control	signac.tssenrichment.n	NULL	Signac	TSSEnrichment	n
scATACSeq	Quality Control	signac.tssenrichment.fast	FALSE	Signac	TSSEnrichment	fast
scATACSeq	Quality Control	signac.tssenrichment.assay	NULL	Signac	TSSEnrichment	assay
scATACSeq	Quality Control	signac.tssenrichment.cells	NULL	Signac	TSSEnrichment	cells
scATACSeq	Quality Control	signac.tssenrichment.process_n	2000	Signac	TSSEnrichment	process_n
scATACSeq	Quality Control	signac.min.peak_region_fragments	3000	Signac	subset	-
scATACSeq	Quality Control	signac.max.peak_region_fragments	20000	Signac	subset	-
scATACSeq	Quality Control	signac.min.ncount_peaks	1000	Signac	subset	-
scATACSeq	Quality Control	signac.max.ncount_peaks	100000	Signac	subset	-
scATACSeq	Quality Control	signac.min.pct_reads_in_peaks	15	Signac	subset	-
scATACSeq	Quality Control	signac.max.blacklist_ratio	0.05	Signac	subset	-
scATACSeq	Quality Control	signac.max.nucleosome_signal	4	Signac	subset	-
scATACSeq	Quality Control	signac.min.tss_enrichment	2	Signac	subset	-
scATACSeq	Quality Control	signac.min.ncount_rna	1000	Signac	subset	-
scATACSeq	Quality Control	signac.max.ncount_rna	25000	Signac	subset	-
scATACSeq	Quality Control	signac.min.nfeature_rna	200	Signac	subset	-
scATACSeq	Quality Control	signac.max.nfeature_rna	2500	Signac	subset	-
scATACSeq	Quality Control	signac.max.percent_mito	10	Signac	subset	-
scATACSeq	Normalization	signac.runtfidf.assay	NULL	Signac	RunTFIDF	assay
scATACSeq	Normalization	signac.runtfidf.method	1	Signac	RunTFIDF	method
scATACSeq	Normalization	signac.runtfidf.scale.factor	10000	Signac	RunTFIDF	scale.factor
scATACSeq	Normalization	signac.runtfidf.idf	NULL	Signac	RunTFIDF	idf
scATACSeq	Data Processing	signac.findtopfeatures.assay	NULL	Signac	FindTopFeatures	assay
scATACSeq	Data Processing	signac.findtopfeatures.min.cutoff	"q0"	Signac	FindTopFeatures	min.cutoff
scATACSeq	Dimensionality Reduction	runsvd.assay	NULL	Signac	RunSVD	assay
scATACSeq	Dimensionality Reduction	runsvd.features	NULL	Signac	RunSVD	features
scATACSeq	Dimensionality Reduction	runsvd.n	50	Signac	RunSVD	n
scATACSeq	Dimensionality Reduction	runsvd.reduction.key	"LSI_"	Signac	RunSVD	reduction.key
scATACSeq	Dimensionality Reduction	runsvd.reduction.name	"lsi"	Signac	RunSVD	reduction.name
scATACSeq	Dimensionality Reduction	runsvd.scale.max	NULL	Signac	RunSVD	scale.max
scATACSeq	Data Processing	signac.depthcor.assay	NULL	Signac	DepthCor	assay
scATACSeq	Data Processing	signac.depthcor.reduction	"lsi"	Signac	DepthCor	reduction
scATACSeq	Data Processing	signac.depthcor.n	10	Signac	DepthCor	n
scATACSeq	Dimensionality Reduction	signac.runumap.lsi.dimension	30	Signac	RunUMAP	dims
scATACSeq	Dimensionality Reduction	seurat.runumap.features	NULL	Seurat	RunUMAP	features
scATACSeq	Dimensionality Reduction	seurat.runumap.graph	NULL	Seurat	RunUMAP	graph
scATACSeq	Dimensionality Reduction	seurat.runumap.assay	NULL	Seurat	RunUMAP	assay
scATACSeq	Dimensionality Reduction	seurat.runumap.nn.name	NULL	Seurat	RunUMAP	nn.name
scATACSeq	Dimensionality Reduction	seurat.runumap.slot	"data"	Seurat	RunUMAP	slot
scATACSeq	Dimensionality Reduction	seurat.runumap.umap.method	"uwot"	Seurat	RunUMAP	method
scATACSeq	Dimensionality Reduction	seurat.runumap.reduction.model	NULL	Seurat	RunUMAP	reduction.model
scATACSeq	Dimensionality Reduction	seurat.runumap.return.model	FALSE	Seurat	RunUMAP	return.model
scATACSeq	Dimensionality Reduction	seurat.runumap.n.neighbors	30L	Seurat	RunUMAP	n.neighbors
scATACSeq	Dimensionality Reduction	seurat.runumap.n.components	2L	Seurat	RunUMAP	n.components
scATACSeq	Dimensionality Reduction	seurat.runumap.metric	"cosine"	Seurat	RunUMAP	runumap.metric
scATACSeq	Dimensionality Reduction	seurat.runumap.n.epochs	NULL	Seurat	RunUMAP	n.epochs
scATACSeq	Dimensionality Reduction	seurat.runumap.learning.rate	1	Seurat	RunUMAP	learning.rate
scATACSeq	Dimensionality Reduction	seurat.runumap.min.dist	0.3	Seurat	RunUMAP	min.dist
scATACSeq	Dimensionality Reduction	seurat.runumap.spread	1	Seurat	RunUMAP	spread
scATACSeq	Dimensionality Reduction	seurat.runumap.set.op.mix.ratio	1	Seurat	RunUMAP	set.ratio
scATACSeq	Dimensionality Reduction	seurat.runumap.local.connectivity	1L	Seurat	RunUMAP	local.connectivity
scATACSeq	Dimensionality Reduction	seurat.runumap.repulsion.strength	1	Seurat	RunUMAP	repulsion.strength
scATACSeq	Dimensionality Reduction	seurat.runumap.negative.sample.rate	5L	Seurat	RunUMAP	negative.rate
scATACSeq	Dimensionality Reduction	seurat.runumap.a	NULL	Seurat	RunUMAP	a
scATACSeq	Dimensionality Reduction	seurat.runumap.b	NULL	Seurat	RunUMAP	b
scATACSeq	Dimensionality Reduction	seurat.runumap.uwot.sgd	FALSE	Seurat	RunUMAP	uwot.sgd
scATACSeq	Dimensionality Reduction	seurat.runumap.seed.use	42L	Seurat	RunUMAP	seed.use
scATACSeq	Dimensionality Reduction	seurat.runumap.metric.kwds	NULL	Seurat	RunUMAP	metric.kwds
scATACSeq	Dimensionality Reduction	seurat.runumap.angular.rp.forest	FALSE	Seurat	RunUMAP	angular.forest
scATACSeq	Dimensionality Reduction	seurat.runumap.densmap	FALSE	Seurat	RunUMAP	densmap
scATACSeq	Dimensionality Reduction	seurat.runumap.dens.lambda	2	Seurat	RunUMAP	dens.lambda
scATACSeq	Dimensionality Reduction	seurat.runumap.dens.frac	0.3	Seurat	RunUMAP	dens.frac
scATACSeq	Dimensionality Reduction	seurat.runumap.dens.var.shift	0.1	Seurat	RunUMAP	dens.shift
scATACSeq	Dimensionality Reduction	seurat.runumap.verbose	TRUE	Seurat	RunUMAP	verbose
scATACSeq	Dimensionality Reduction	seurat.runumap.reduction.name	"umap"	Seurat	RunUMAP	reduction.name
scATACSeq	Dimensionality Reduction	seurat.runumap.reduction.key	"UMAP_"	Seurat	RunUMAP	reduction.key
scATACSeq	Clustering	seurat.findneighbors.assay	NULL	Seurat	FindNeighbors	assay
scATACSeq	Clustering	seurat.findneighbors.features	NULL	Seurat	FindNeighbors	features
scATACSeq	Clustering	seurat.findneighbors.k.param	20	Seurat	FindNeighbors	k.param
scATACSeq	Clustering	seurat.findneighbors.return.neighbor	FALSE	Seurat	FindNeighbors	return.neighbor
scATACSeq	Clustering	seurat.findneighbors.prune.SNN	1/15	Seurat	FindNeighbors	prune.SNN
scATACSeq	Clustering	seurat.findneighbors.nn.method	"annoy"	Seurat	FindNeighbors	nn.method
scATACSeq	Clustering	seurat.findneighbors.n.trees	50	Seurat	FindNeighbors	n.trees
scATACSeq	Clustering	seurat.findneighbors.annoy.metric	"euclidean"	Seurat	FindNeighbors	annoy.metric
scATACSeq	Clustering	seurat.findneighbors.nn.eps	0	Seurat	FindNeighbors	nn.eps
scATACSeq	Clustering	seurat.findneighbors.verbose	TRUE	Seurat	FindNeighbors	verbose
scATACSeq	Clustering	seurat.findneighbors.force.recalc	FALSE	Seurat	FindNeighbors	force.recalc
scATACSeq	Clustering	seurat.findneighbors.do.plot	FALSE	Seurat	FindNeighbors	do.plot
scATACSeq	Clustering	seurat.findneighbors.graph.name	NULL	Seurat	FindNeighbors	graph.name
scATACSeq	Clustering	seurat.findneighbors.l2.norm	FALSE	Seurat	FindNeighbors	l2.norm
scATACSeq	Clustering	seurat.findneighbors.cache.index	FALSE	Seurat	FindNeighbors	cache.index
scATACSeq	Clustering	seurat.findclusters.graph.name	NULL	Seurat	FindClusters	graph.name
scATACSeq	Clustering	seurat.findclusters.modularity.fxn	1	Seurat	FindClusters	modularity.fxn
scATACSeq	Clustering	seurat.findclusters.initial.membership	NULL	Seurat	FindClusters	initial.membership
scATACSeq	Clustering	seurat.findclusters.node.sizes	NULL	Seurat	FindClusters	node.sizes
scATACSeq	Clustering	seurat.findclusters.resolution	0.8	Seurat	FindClusters	resolution
scATACSeq	Clustering	seurat.findclusters.method	"matrix"	Seurat	FindClusters	method
scATACSeq	Clustering	seurat.findclusters.algorithm	3	Seurat	FindClusters	algorithm
scATACSeq	Clustering	seurat.findclusters.n.start	10	Seurat	FindClusters	n.start
scATACSeq	Clustering	seurat.findclusters.n.iter	1000	Seurat	FindClusters	n.iter
scATACSeq	Clustering	seurat.findclusters.random.seed	0	Seurat	FindClusters	random.seed
scATACSeq	Clustering	seurat.findclusters.group.singletons	TRUE	Seurat	FindClusters	group.singletons
scATACSeq	Clustering	seurat.findclusters.temp.file.location	NULL	Seurat	FindClusters	temp.file.location
scATACSeq	Clustering	seurat.findclusters.edge.file.name	NULL	Seurat	FindClusters	edge.file.name
scATACSeq	Clustering	seurat.findclusters.verbose	TRUE	Seurat	FindClusters	findclusters.verbose
scATACSeq	Differential Accessibility Analysis	seurat.peaks.findallmarkers.assay	NULL	Seurat	FindAllMarkers	assay
scATACSeq	Differential Accessibility Analysis	seurat.peaks.findallmarkers.features	NULL	Seurat	FindAllMarkers	features
scATACSeq	Differential Accessibility Analysis	seurat.peaks.findallmarkers.logfc.threshold	0.25	Seurat	FindAllMarkers	threshold
scATACSeq	Differential Accessibility Analysis	seurat.peaks.findallmarkers.test.use	'LR'	Seurat	FindAllMarkers	use
scATACSeq	Differential Accessibility Analysis	seurat.peaks.findallmarkers.slot	"data"	Seurat	FindAllMarkers	slot
scATACSeq	Differential Accessibility Analysis	seurat.peaks.findallmarkers.min.pct	0.2	Seurat	FindAllMarkers	min.pct
scATACSeq	Differential Accessibility Analysis	seurat.peaks.findallmarkers.min.diff.pct	-Inf	Seurat	FindAllMarkers	min.diff.pct
scATACSeq	Differential Accessibility Analysis	seurat.peaks.findallmarkers.node	NULL	Seurat	FindAllMarkers	node
scATACSeq	Differential Accessibility Analysis	seurat.peaks.findallmarkers.verbose	TRUE	Seurat	FindAllMarkers	verbose
scATACSeq	Differential Accessibility Analysis	seurat.peaks.findallmarkers.only.pos	FALSE	Seurat	FindAllMarkers	only.pos
scATACSeq	Differential Accessibility Analysis	seurat.peaks.findallmarkers.max.cells.per.ident	Inf	Seurat	FindAllMarkers	max.cells.per.ident
scATACSeq	Differential Accessibility Analysis	seurat.peaks.findallmarkers.random.seed	1	Seurat	FindAllMarkers	random.seed
scATACSeq	Differential Accessibility Analysis	seurat.peaks.findallmarkers.latent.vars	NULL	Seurat	FindAllMarkers	latent.vars
scATACSeq	Differential Accessibility Analysis	seurat.peaks.findallmarkers.min.cells.feature	3	Seurat	FindAllMarkers	min.cells.feature
scATACSeq	Differential Accessibility Analysis	seurat.peaks.findallmarkers.min.cells.group	3	Seurat	FindAllMarkers	min.cells.group
scATACSeq	Differential Accessibility Analysis	seurat.peaks.findallmarkers.mean.fxn	NULL	Seurat	FindAllMarkers	mean.fxn
scATACSeq	Differential Accessibility Analysis	seurat.peaks.findallmarkers.fc.name	NULL	Seurat	FindAllMarkers	fc.name
scATACSeq	Differential Accessibility Analysis	seurat.peaks.findallmarkers.base	2	Seurat	FindAllMarkers	base
scATACSeq	Differential Accessibility Analysis	seurat.peaks.findallmarkers.return.thresh	0.05	Seurat	FindAllMarkers	return.thresh
scATACSeq	Differential Accessibility Analysis	seurat.peaks.findallmarkers.densify	FALSE	Seurat	FindAllMarkers	densify
scATACSeq	Differential Accessibility Analysis	peaks.findallmarkers.padjust_threshold	0.1	-	-	-
scATACSeq	Differential Accessibility Analysis	peaks.findallmarkers.multipletestingcorrection	"bonferroni"	-	-	-
scATACSeq	Phenotypic Analysis	seurat.geneactivity.assay	NULL	Seurat	GeneActivity	assay
scATACSeq	Phenotypic Analysis	seurat.geneactivity.features	NULL	Seurat	GeneActivity	features
scATACSeq	Phenotypic Analysis	seurat.geneactivity.extend.upstream	2000	Seurat	GeneActivity	extend.upstream
scATACSeq	Phenotypic Analysis	seurat.geneactivity.extend.downstream	0	Seurat	GeneActivity	extend.downstream
scATACSeq	Phenotypic Analysis	seurat.geneactivity.biotypes	"protein_coding"	Seurat	GeneActivity	biotypes
scATACSeq	Phenotypic Analysis	seurat.geneactivity.max.width	5e+05	Seurat	GeneActivity	max.width
scATACSeq	Phenotypic Analysis	seurat.geneactivity.process_n	2000	Seurat	GeneActivity	process_n
scATACSeq	Phenotypic Analysis	seurat.geneactivity.gene.id	FALSE	Seurat	GeneActivity	gene.id
scATACSeq	Quality Control	seurat.createassayobject.min.cells	0	Seurat	CreateAssayObject	min.cells
scATACSeq	Quality Control	seurat.createassayobject.min.features	0	Seurat	CreateAssayObject	min.features
scATACSeq	Quality Control	seurat.createassayobject.check.matrix	FALSE	Seurat	CreateAssayObject	check.matrix
scATACSeq	Normalization	seurat.normalizedata.assay	NULL	Seurat	NormalizeData	assay
scATACSeq	Normalization	seurat.normalizedata.normalization.method	"LogNormalize"	Seurat	NormalizeData	normalization.method
scATACSeq	Normalization	seurat.normalizedata.scale.factor	10000	Seurat	NormalizeData	scale.factor
scATACSeq	Normalization	seurat.normalizedata.margin	1	Seurat	NormalizeData	margin
scATACSeq	Scaling	seurat.scaledata.features	NULL	Seurat	ScaleData	features
scATACSeq	Scaling	seurat.scaledata.vars.to.regress	NULL	Seurat	ScaleData	vars.regress
scATACSeq	Scaling	seurat.scaledata.split.by	NULL	Seurat	ScaleData	split.by
scATACSeq	Scaling	seurat.scaledata.model.use	"linear"	Seurat	ScaleData	model.use
scATACSeq	Scaling	seurat.scaledata.use.umi	FALSE	Seurat	ScaleData	use.umi
scATACSeq	Scaling	seurat.scaledata.do.scale	TRUE	Seurat	ScaleData	do.scale
scATACSeq	Scaling	seurat.scaledata.do.center	TRUE	Seurat	ScaleData	do.center
scATACSeq	Scaling	seurat.scaledata.scale.max	10	Seurat	ScaleData	scale.max
scATACSeq	Scaling	seurat.scaledata.block.size	1000	Seurat	ScaleData	block.size
scATACSeq	Scaling	seurat.scaledata.min.cells.to.block	3000	Seurat	ScaleData	min.cells.to.block
scATACSeq	Differential Expression Analysis	seurat.geneactivity.findallmarkers.assay	NULL	Seurat	FindAllMarkers	assay
scATACSeq	Differential Expression Analysis	seurat.geneactivity.findallmarkers.features	NULL	Seurat	FindAllMarkers	features
scATACSeq	Differential Expression Analysis	seurat.geneactivity.findallmarkers.logfc.threshold	0.25	Seurat	FindAllMarkers	logfc.threshold
scATACSeq	Differential Expression Analysis	seurat.geneactivity.findallmarkers.test.use	'wilcox'	Seurat	FindAllMarkers	test.use
scATACSeq	Differential Expression Analysis	seurat.geneactivity.findallmarkers.slot	"data"	Seurat	FindAllMarkers	slot
scATACSeq	Differential Expression Analysis	seurat.geneactivity.findallmarkers.min.pct	0.25	Seurat	FindAllMarkers	min.pct
scATACSeq	Differential Expression Analysis	seurat.geneactivity.findallmarkers.min.diff.pct	-Inf	Seurat	FindAllMarkers	min.diff.pct
scATACSeq	Differential Expression Analysis	seurat.geneactivity.findallmarkers.node	NULL	Seurat	FindAllMarkers	node
scATACSeq	Differential Expression Analysis	seurat.geneactivity.findallmarkers.verbose	TRUE	Seurat	FindAllMarkers	verbose
scATACSeq	Differential Expression Analysis	seurat.geneactivity.findallmarkers.only.pos	FALSE	Seurat	FindAllMarkers	only.pos
scATACSeq	Differential Expression Analysis	seurat.geneactivity.findallmarkers.max.cells.per.ident	Inf	Seurat	FindAllMarkers	max.cells.per.ident
scATACSeq	Differential Expression Analysis	seurat.geneactivity.findallmarkers.random.seed	1	Seurat	FindAllMarkers	random.seed
scATACSeq	Differential Expression Analysis	seurat.geneactivity.findallmarkers.latent.vars	NULL	Seurat	FindAllMarkers	latent.vars
scATACSeq	Differential Expression Analysis	seurat.geneactivity.findallmarkers.min.cells.feature	3	Seurat	FindAllMarkers	min.cells.feature
scATACSeq	Differential Expression Analysis	seurat.geneactivity.findallmarkers.min.cells.group	3	Seurat	FindAllMarkers	min.cells.group
scATACSeq	Differential Expression Analysis	seurat.geneactivity.findallmarkers.mean.fxn	NULL	Seurat	FindAllMarkers	mean.fxn
scATACSeq	Differential Expression Analysis	seurat.geneactivity.findallmarkers.fc.name	NULL	Seurat	FindAllMarkers	fc.name
scATACSeq	Differential Expression Analysis	seurat.geneactivity.findallmarkers.base	2	Seurat	FindAllMarkers	base
scATACSeq	Differential Expression Analysis	seurat.geneactivity.findallmarkers.return.thresh	0.05	Seurat	FindAllMarkers	return.thresh
scATACSeq	Differential Expression Analysis	seurat.geneactivity.findallmarkers.densify	FALSE	Seurat	FindAllMarkers	densify
scATACSeq	Initialization	geneactivity.findallmarkers.padjust_threshold	0.1	-	-	-
scATACSeq	Initialization	geneactivity.findallmarkers.multipletestingcorrection	"bonferroni"	-	-	-
scATACSeq	Quality Control	signac.regionstats.assay	NULL	Signac	RegionStats	assay
scATACSeq	Phenotypic Analysis	signac.linkpeaks.peak.slot	"counts"	Signac	LinkPeaks	peak.slot
scATACSeq	Phenotypic Analysis	signac.linkpeaks.expression.slot	"data"	Signac	LinkPeaks	expression.slot
scATACSeq	Phenotypic Analysis	signac.linkpeaks.method	"pearson"	Signac	LinkPeaks	method
scATACSeq	Phenotypic Analysis	signac.linkpeaks.gene.coords	NULL	Signac	LinkPeaks	gene.coords
scATACSeq	Phenotypic Analysis	signac.linkpeaks.distance	5e+05	Signac	LinkPeaks	distance
scATACSeq	Phenotypic Analysis	signac.linkpeaks.min.distance	NULL	Signac	LinkPeaks	min.distance
scATACSeq	Phenotypic Analysis	signac.linkpeaks.min.cells	10	Signac	LinkPeaks	min.cells
scATACSeq	Phenotypic Analysis	signac.linkpeaks.genes.use	NULL	Signac	LinkPeaks	genes.use
scATACSeq	Phenotypic Analysis	signac.linkpeaks.n_sample	200	Signac	LinkPeaks	n_sample
scATACSeq	Phenotypic Analysis	signac.linkpeaks.pvalue_cutoff	0.05	Signac	LinkPeaks	pvalue_cutoff
scATACSeq	Phenotypic Analysis	signac.linkpeaks.score_cutoff	0.05	Signac	LinkPeaks	score_cutoff
scATACSeq	Phenotypic Analysis	signac.linkpeaks.gene.id	FALSE	Signac	LinkPeaks	gene.id
scATACSeq	Phenotypic Analysis	signac.addmotifs.assay	NULL	Signac	AddMotifs	.assay
scATACSeq	Phenotypic Analysis	signac.footprint.regions	NULL	Signac	Footprint	regions
scATACSeq	Phenotypic Analysis	signac.footprint.assay	NULL	Signac	Footprint	assay
scATACSeq	Phenotypic Analysis	signac.findmotifs.background	40000	Signac	FindMotifs	background
scATACSeq	Phenotypic Analysis	signac.findmotifs.assay	NULL	Signac	FindMotifs	assay
scATACSeq	Phenotypic Analysis	signac.findmotifs.p.adjust.method	"BH"	Signac	FindMotifs	p.adjust.method
scATACSeq	Phenotypic Analysis	signac.runchromvar.motif.matrix	NULL	Signac	RunChromVAR	motif.matrix
scATACSeq	Phenotypic Analysis	signac.runchromvar.assay	NULL	Signac	RunChromVAR	assay
scATACSeq	Phenotypic Analysis	signac.post_combined_peaks.max.peaks	10000
scATACSeq	Phenotypic Analysis	signac.post_combined_peaks.min.peaks	20	-	-	-

## Sheet: scImmune_Profiling
Omics	Step	Ursa_Parameter	Ursa_Default_Setting	Dependency_Software	Dependency_Software_Function	Dependency_Software_Parameter
scImmune_Profiling	Initialization	integration_method	c("harmony","Seurat")	-	integration_method=c("harmony","Seurat")	-
scImmune_Profiling	Phenotypic Analysis	immunarch.repLoad.mode	"paired"	immunarch	repLoad	mode
scImmune_Profiling	Phenotypic Analysis	immunarch.repLoad.coding	TRUE	immunarch	repLoad	coding
scImmune_Profiling	Phenotypic Analysis	immunarch.repoverlap.method1.method	"morisita"	immunarch	repOverlap	method
scImmune_Profiling	Phenotypic Analysis	immunarch.repoverlap.method1.col	"aa"	immunarch	repOverlap	col
scImmune_Profiling	Phenotypic Analysis	immunarch.repoverlap.method1.a	0.5	immunarch	repOverlap	a
scImmune_Profiling	Phenotypic Analysis	immunarch.repoverlap.method1.b	0.5	immunarch	repOverlap	b
scImmune_Profiling	Phenotypic Analysis	immunarch.repoverlap.method1.step	1000	immunarch	repOverlap	step
scImmune_Profiling	Phenotypic Analysis	immunarch.repoverlap.method1.n.steps	10	immunarch	repOverlap	n.steps
scImmune_Profiling	Phenotypic Analysis	immunarch.repoverlap.method1.downsample	FALSE	immunarch	repOverlap	downsample
scImmune_Profiling	Phenotypic Analysis	immunarch.repoverlap.method1.bootstrap	NA	immunarch	repOverlap	bootstrap
scImmune_Profiling	Phenotypic Analysis	immunarch.repoverlap.method1.force.matrix	FALSE	immunarch	repOverlap	force.matrix
scImmune_Profiling	Phenotypic Analysis	immunarch.repoverlap.method2.method	"morisita"	immunarch	repOverlap	method
scImmune_Profiling	Phenotypic Analysis	immunarch.repoverlap.method2.col	"aa"	immunarch	repOverlap	col
scImmune_Profiling	Phenotypic Analysis	immunarch.repoverlap.method2.a	0.5	immunarch	repOverlap	a
scImmune_Profiling	Phenotypic Analysis	immunarch.repoverlap.method2.b	0.5	immunarch	repOverlap	b
scImmune_Profiling	Phenotypic Analysis	immunarch.repoverlap.method2.step	1000	immunarch	repOverlap	step
scImmune_Profiling	Phenotypic Analysis	immunarch.repoverlap.method2.n.steps	10	immunarch	repOverlap	n.steps
scImmune_Profiling	Phenotypic Analysis	immunarch.repoverlap.method2.downsample	FALSE	immunarch	repOverlap	downsample
scImmune_Profiling	Phenotypic Analysis	immunarch.repoverlap.method2.bootstrap	NA	immunarch	repOverlap	bootstrap
scImmune_Profiling	Phenotypic Analysis	immunarch.repoverlap.method2.force.matrix	FALSE	immunarch	repOverlap	matrix
scImmune_Profiling	Phenotypic Analysis	immunarch.repoverlap.method3.method	"morisita"	immunarch	repOverlap	method
scImmune_Profiling	Phenotypic Analysis	immunarch.repoverlap.method3.a	0.5	immunarch	repOverlap	a
scImmune_Profiling	Phenotypic Analysis	immunarch.repoverlap.method3.b	0.5	immunarch	repOverlap	b
scImmune_Profiling	Phenotypic Analysis	immunarch.repoverlap.method3.step	1000	immunarch	repOverlap	step
scImmune_Profiling	Phenotypic Analysis	immunarch.repoverlap.method3.n.steps	10	immunarch	repOverlap	n.steps
scImmune_Profiling	Phenotypic Analysis	immunarch.repoverlap.method3.downsample	FALSE	immunarch	repOverlap	downsample
scImmune_Profiling	Phenotypic Analysis	immunarch.repoverlap.method3.bootstrap	NA	immunarch	repOverlap	bootstrap
scImmune_Profiling	Phenotypic Analysis	immunarch.repoverlap.method3.force.matrix	FALSE	immunarch	repOverlap	force.matrix
scImmune_Profiling	Phenotypic Analysis	immunarch.geneusage.gene	c("hs.trbv", "HomoSapiens.TRBJ", "macmul.IGHV")	immunarch	geneUsage	gene
scImmune_Profiling	Phenotypic Analysis	immunarch.geneusage.quant	c(NA, "count")	immunarch	geneUsage	quant
scImmune_Profiling	Phenotypic Analysis	immunarch.geneusage.ambig	c("inc", "exc", "maj")	immunarch	geneUsage	ambig
scImmune_Profiling	Phenotypic Analysis	immunarch.geneusage.type	c("segment", "allele", "family")	immunarch	geneUsage	type
scImmune_Profiling	Phenotypic Analysis	immunarch.geneusage.norm	FALSE	immunarch	geneUsage	norm
scImmune_Profiling	Phenotypic Analysis	immunarch.geneusageanalysis.method1.method	c("js+hclust", "pca+kmeans", "anova", "js+pca+kmeans")	immunarch	geneUsageAnalysis	method
scImmune_Profiling	Phenotypic Analysis	immunarch.geneusageanalysis.method1.base	2	immunarch	geneUsageAnalysis	base
scImmune_Profiling	Phenotypic Analysis	immunarch.geneusageanalysis.method1.norm.entropy	FALSE	immunarch	geneUsageAnalysis	norm.entropy
scImmune_Profiling	Phenotypic Analysis	immunarch.geneusageanalysis.method1.cor	c("pearson", "kendall", "spearman")	immunarch	geneUsageAnalysis	cor
scImmune_Profiling	Phenotypic Analysis	immunarch.geneusageanalysis.method1.do.norm	TRUE	immunarch	geneUsageAnalysis	do.norm
scImmune_Profiling	Phenotypic Analysis	immunarch.geneusageanalysis.method1.laplace	1e-12	immunarch	geneUsageAnalysis	laplace
scImmune_Profiling	Phenotypic Analysis	immunarch.geneusageanalysis.method1.k	2	immunarch	geneUsageAnalysis	k
scImmune_Profiling	Phenotypic Analysis	immunarch.geneusageanalysis.method1.eps	0.01	immunarch	geneUsageAnalysis	eps
scImmune_Profiling	Phenotypic Analysis	immunarch.geneusageanalysis.method1.perp	1	immunarch	geneUsageAnalysis	perp
scImmune_Profiling	Phenotypic Analysis	immunarch.geneusageanalysis.method1.theta	0.1	immunarch	geneUsageAnalysis	theta
scImmune_Profiling	Phenotypic Analysis	immunarch.geneusageanalysis.method2.method	c("js+hclust", "pca+kmeans", "anova", "js+pca+kmeans")	immunarch	geneUsageAnalysis	method
scImmune_Profiling	Phenotypic Analysis	immunarch.geneusageanalysis.method2.base	2	immunarch	geneUsageAnalysis	base
scImmune_Profiling	Phenotypic Analysis	immunarch.geneusageanalysis.method2.norm.entropy	FALSE	immunarch	geneUsageAnalysis	norm.entropy
scImmune_Profiling	Phenotypic Analysis	immunarch.geneusageanalysis.method2.cor	c("pearson", "kendall", "spearman")	immunarch	geneUsageAnalysis	cor
scImmune_Profiling	Phenotypic Analysis	immunarch.geneusageanalysis.method2.do.norm	TRUE	immunarch	geneUsageAnalysis	do.norm
scImmune_Profiling	Phenotypic Analysis	immunarch.geneusageanalysis.method2.laplace	1e-12	immunarch	geneUsageAnalysis	laplace
scImmune_Profiling	Phenotypic Analysis	immunarch.geneusageanalysis.method2.k	2	immunarch	geneUsageAnalysis	k
scImmune_Profiling	Phenotypic Analysis	immunarch.geneusageanalysis.method2.eps	0.01	immunarch	geneUsageAnalysis	eps
scImmune_Profiling	Phenotypic Analysis	immunarch.geneusageanalysis.method2.perp	1	immunarch	geneUsageAnalysis	perp
scImmune_Profiling	Phenotypic Analysis	immunarch.geneusageanalysis.method2.theta	0.1	immunarch	geneUsageAnalysis	theta
scImmune_Profiling	Phenotypic Analysis	immunarch.geneusageanalysis.method3.method	c("js+hclust", "pca+kmeans", "anova", "js+pca+kmeans")	immunarch	geneUsageAnalysis	method
scImmune_Profiling	Phenotypic Analysis	immunarch.geneusageanalysis.method3.base	2	immunarch	geneUsageAnalysis	base
scImmune_Profiling	Phenotypic Analysis	immunarch.geneusageanalysis.method3.norm.entropy	FALSE	immunarch	geneUsageAnalysis	norm.entropy
scImmune_Profiling	Phenotypic Analysis	immunarch.geneusageanalysis.method3.cor	c("pearson", "kendall", "spearman")	immunarch	geneUsageAnalysis	cor
scImmune_Profiling	Phenotypic Analysis	immunarch.geneusageanalysis.method3.do.norm	TRUE	immunarch	geneUsageAnalysis	do.norm
scImmune_Profiling	Phenotypic Analysis	immunarch.geneusageanalysis.method3.laplace	1e-12	immunarch	geneUsageAnalysis	laplace
scImmune_Profiling	Phenotypic Analysis	immunarch.geneusageanalysis.method3.k	2	immunarch	geneUsageAnalysis	k
scImmune_Profiling	Phenotypic Analysis	immunarch.geneusageanalysis.method3.eps	0.01	immunarch	geneUsageAnalysis	eps
scImmune_Profiling	Phenotypic Analysis	immunarch.geneusageanalysis.method3.perp	1	immunarch	geneUsageAnalysis	perp
scImmune_Profiling	Phenotypic Analysis	immunarch.geneusageanalysis.method3.theta	0.1	immunarch	geneUsageAnalysis	theta
scImmune_Profiling	Phenotypic Analysis	immunarch.spectratype.method1.quant	"id"	immunarch	spectratype	quant
scImmune_Profiling	Phenotypic Analysis	immunarch.spectratype.method1.col	"nt"	immunarch	spectratype	col
scImmune_Profiling	Phenotypic Analysis	immunarch.spectratype.method2.quant	"count"	immunarch	spectratype	quant
scImmune_Profiling	Phenotypic Analysis	immunarch.spectratype.method2.col	"aa+v"	immunarch	spectratype	col
scImmune_Profiling	Phenotypic Analysis	immunarch.repdiversity.col	"aa"	immunarch	repDiversity	col
scImmune_Profiling	Phenotypic Analysis	immunarch.repdiversity.max.q	6	immunarch	repDiversity	max.q
scImmune_Profiling	Phenotypic Analysis	immunarch.repdiversity.min.q	1	immunarch	repDiversity	min.q
scImmune_Profiling	Phenotypic Analysis	immunarch.repdiversity.q	5	immunarch	repDiversity	q
scImmune_Profiling	Phenotypic Analysis	immunarch.repdiversity.step	NA	immunarch	repDiversity	step
scImmune_Profiling	Phenotypic Analysis	immunarch.repdiversity.quantile	c(0.025, 0.975)	immunarch	repDiversity	quantile
scImmune_Profiling	Phenotypic Analysis	immunarch.repdiversity.extrapolation	NA	immunarch	repDiversity	extrapolation
scImmune_Profiling	Phenotypic Analysis	immunarch.repdiversity.perc	50	immunarch	repDiversity	perc
scImmune_Profiling	Phenotypic Analysis	immunarch.repdiversity.norm	TRUE	immunarch	repDiversity	norm
scImmune_Profiling	Phenotypic Analysis	immunarch.repdiversity.do.norm	NA	immunarch	repDiversity	do.norm
scImmune_Profiling	Phenotypic Analysis	immunarch.repdiversity.laplace	0	immunarch	repDiversity	laplace
scImmune_Profiling	Phenotypic Analysis	immunarch.trackclonotypes.method1.col	"aa"	immunarch	trackClonotypes	col
scImmune_Profiling	Phenotypic Analysis	immunarch.trackclonotypes.method1.norm	TRUE	immunarch	trackClonotypes	norm
scImmune_Profiling	Phenotypic Analysis	immunarch.trackclonotypes.method2.col	"aa"	immunarch	trackClonotypes	col
scImmune_Profiling	Phenotypic Analysis	immunarch.trackclonotypes.method2.norm	TRUE	immunarch	trackClonotypes	norm
scImmune_Profiling	Phenotypic Analysis	screpertoire.combinebcr.call.related.clones	TRUE	scRepertoire	combineBCR	call.related.clones
scImmune_Profiling	Phenotypic Analysis	screpertoire.combinebcr.threshold	0.85	scRepertoire	combineBCR	threshold
scImmune_Profiling	Phenotypic Analysis	screpertoire.combinebcr.removeNA	TRUE	scRepertoire	combineBCR	removeNA
scImmune_Profiling	Phenotypic Analysis	screpertoire.combinebcr.removeMulti	FALSE	scRepertoire	combineBCR	removeMulti
scImmune_Profiling	Phenotypic Analysis	screpertoire.combinebcr.filterMulti	TRUE	scRepertoire	combineBCR	filterMulti
scImmune_Profiling	Phenotypic Analysis	screpertoire.combinetcr.removeNA	TRUE	scRepertoire	combineTCR	removeNA
scImmune_Profiling	Phenotypic Analysis	screpertoire.combinetcr.removeMulti	FALSE	scRepertoire	combineTCR	removeMulti
scImmune_Profiling	Phenotypic Analysis	screpertoire.combinetcr.filterMulti	TRUE	scRepertoire	combineTCR	filterMulti
scImmune_Profiling	Phenotypic Analysis	screpertoire.quantcontig.cloneCall	"strict"	scRepertoire	quantContig	cloneCall
scImmune_Profiling	Phenotypic Analysis	screpertoire.quantcontig.chain	"both"	scRepertoire	quantContig	chain
scImmune_Profiling	Phenotypic Analysis	screpertoire.quantcontig.scale	TRUE	scRepertoire	quantContig	scale
scImmune_Profiling	Phenotypic Analysis	screpertoire.quantcontig.group.by	NULL	scRepertoire	quantContig	group.by
scImmune_Profiling	Phenotypic Analysis	screpertoire.quantcontig.split.by	NULL	scRepertoire	quantContig	split.by
scImmune_Profiling	Phenotypic Analysis	screpertoire.quantcontig.order	TRUE	scRepertoire	quantContig	order
scImmune_Profiling	Phenotypic Analysis	screpertoire.quantcontig.exportTable	TRUE	scRepertoire	quantContig	exportTable
scImmune_Profiling	Phenotypic Analysis	screpertoire.abundancecontig.cloneCall	"strict"	scRepertoire	abundanceContig	cloneCall
scImmune_Profiling	Phenotypic Analysis	screpertoire.abundancecontig.chain	"both"	scRepertoire	abundanceContig	chain
scImmune_Profiling	Phenotypic Analysis	screpertoire.abundancecontig.group.by	NULL	scRepertoire	abundanceContig	group.by
scImmune_Profiling	Phenotypic Analysis	screpertoire.abundancecontig.split.by	NULL	scRepertoire	abundanceContig	split.by
scImmune_Profiling	Phenotypic Analysis	screpertoire.abundancecontig.order	TRUE	scRepertoire	abundanceContig	order
scImmune_Profiling	Phenotypic Analysis	screpertoire.lengthcontig.choice1.cloneCall	"aa"	scRepertoire	lengthContig	cloneCall
scImmune_Profiling	Phenotypic Analysis	screpertoire.lengthcontig.choice1.chain	"both"	scRepertoire	lengthContig	chain
scImmune_Profiling	Phenotypic Analysis	screpertoire.lengthcontig.choice1.group.by	NULL	scRepertoire	lengthContig	group.by
scImmune_Profiling	Phenotypic Analysis	screpertoire.lengthcontig.choice1.split.by	NULL	scRepertoire	lengthContig	split.by
scImmune_Profiling	Phenotypic Analysis	screpertoire.lengthcontig.choice1.order	TRUE	scRepertoire	lengthContig	order
scImmune_Profiling	Phenotypic Analysis	screpertoire.lengthcontig.choice1.scale	FALSE	scRepertoire	lengthContig	scale
scImmune_Profiling	Phenotypic Analysis	screpertoire.lengthcontig.choice1.exportTable	FALSE	scRepertoire	lengthContig	exportTable
scImmune_Profiling	Phenotypic Analysis	screpertoire.lengthcontig.choice2.cloneCall	"aa"	scRepertoire	lengthContig	cloneCall
scImmune_Profiling	Phenotypic Analysis	screpertoire.lengthcontig.choice2.chain	"both"	scRepertoire	lengthContig	chain
scImmune_Profiling	Phenotypic Analysis	screpertoire.lengthcontig.choice2.group.by	NULL	scRepertoire	lengthContig	group.by
scImmune_Profiling	Phenotypic Analysis	screpertoire.lengthcontig.choice2.split.by	NULL	scRepertoire	lengthContig	split.by
scImmune_Profiling	Phenotypic Analysis	screpertoire.lengthcontig.choice2.order	TRUE	scRepertoire	lengthContig	order
scImmune_Profiling	Phenotypic Analysis	screpertoire.lengthcontig.choice2.scale	FALSE	scRepertoire	lengthContig	scale
scImmune_Profiling	Phenotypic Analysis	screpertoire.lengthcontig.choice2.exportTable	FALSE	scRepertoire	lengthContig	exportTable
scImmune_Profiling	Phenotypic Analysis	screpertoire.compareclonotypes.choice1.cloneCall	"strict"	scRepertoire	compareClonotypes	cloneCall
scImmune_Profiling	Phenotypic Analysis	screpertoire.compareclonotypes.choice1.chain	"both"	scRepertoire	compareClonotypes	chain
scImmune_Profiling	Phenotypic Analysis	screpertoire.compareclonotypes.choice1.samples	NULL	scRepertoire	compareClonotypes	samples
scImmune_Profiling	Phenotypic Analysis	screpertoire.compareclonotypes.choice1.numbers	NULL	scRepertoire	compareClonotypes	numbers
scImmune_Profiling	Phenotypic Analysis	screpertoire.compareclonotypes.choice1.split.by	NULL	scRepertoire	compareClonotypes	split.by
scImmune_Profiling	Phenotypic Analysis	screpertoire.compareclonotypes.choice1.graph	"alluvial"	scRepertoire	compareClonotypes	graph
scImmune_Profiling	Phenotypic Analysis	screpertoire.compareclonotypes.choice1.exportTable	FALSE	scRepertoire	compareClonotypes	exportTable
scImmune_Profiling	Phenotypic Analysis	screpertoire.compareclonotypes.choice2.cloneCall	"aa"	scRepertoire	compareClonotypes	cloneCall
scImmune_Profiling	Phenotypic Analysis	screpertoire.compareclonotypes.choice2.chain	"both"	scRepertoire	compareClonotypes	chain
scImmune_Profiling	Phenotypic Analysis	screpertoire.compareclonotypes.choice2.samples	NULL	scRepertoire	compareClonotypes	samples
scImmune_Profiling	Phenotypic Analysis	screpertoire.compareclonotypes.choice2.numbers	NULL	scRepertoire	compareClonotypes	numbers
scImmune_Profiling	Phenotypic Analysis	screpertoire.compareclonotypes.choice2.split.by	NULL	scRepertoire	compareClonotypes	split.by
scImmune_Profiling	Phenotypic Analysis	screpertoire.compareclonotypes.choice2.graph	"alluvial"	scRepertoire	compareClonotypes	graph
scImmune_Profiling	Phenotypic Analysis	screpertoire.compareclonotypes.choice2.exportTable	FALSE	scRepertoire	compareClonotypes	exportTable
scImmune_Profiling	Phenotypic Analysis	screpertoire.compareclonotypes.choice3.cloneCall	"nt"	scRepertoire	compareClonotypes	cloneCall
scImmune_Profiling	Phenotypic Analysis	screpertoire.compareclonotypes.choice3.chain	"both"	scRepertoire	compareClonotypes	chain
scImmune_Profiling	Phenotypic Analysis	screpertoire.compareclonotypes.choice3.samples	NULL	scRepertoire	compareClonotypes	samples
scImmune_Profiling	Phenotypic Analysis	screpertoire.compareclonotypes.choice3.numbers	NULL	scRepertoire	compareClonotypes	numbers
scImmune_Profiling	Phenotypic Analysis	screpertoire.compareclonotypes.choice3.split.by	NULL	scRepertoire	compareClonotypes	split.by
scImmune_Profiling	Phenotypic Analysis	screpertoire.compareclonotypes.choice3.graph	"alluvial"	scRepertoire	compareClonotypes	graph
scImmune_Profiling	Phenotypic Analysis	screpertoire.compareclonotypes.choice3.exportTable	FALSE	scRepertoire	compareClonotypes	exportTable
scImmune_Profiling	Phenotypic Analysis	screpertoire.compareclonotypes.choice4.cloneCall	"gene"	scRepertoire	compareClonotypes	cloneCall
scImmune_Profiling	Phenotypic Analysis	screpertoire.compareclonotypes.choice4.chain	"both"	scRepertoire	compareClonotypes	chain
scImmune_Profiling	Phenotypic Analysis	screpertoire.compareclonotypes.choice4.samples	NULL	scRepertoire	compareClonotypes	samples
scImmune_Profiling	Phenotypic Analysis	screpertoire.compareclonotypes.choice4.numbers	NULL	scRepertoire	compareClonotypes	numbers
scImmune_Profiling	Phenotypic Analysis	screpertoire.compareclonotypes.choice4.split.by	NULL	scRepertoire	compareClonotypes	split.by
scImmune_Profiling	Phenotypic Analysis	screpertoire.compareclonotypes.choice4.graph	"alluvial"	scRepertoire	compareClonotypes	graph
scImmune_Profiling	Phenotypic Analysis	screpertoire.compareclonotypes.choice4.exportTable	FALSE	scRepertoire	compareClonotypes	exportTable
scImmune_Profiling	Phenotypic Analysis	screpertoire.vizgenes.gene	"V"	scRepertoire	vizGenes	gene
scImmune_Profiling	Phenotypic Analysis	screpertoire.vizgenes.chain	"TRA"	scRepertoire	vizGenes	chain
scImmune_Profiling	Phenotypic Analysis	screpertoire.vizgenes.plot	"heatmap"	scRepertoire	vizGenes	plot
scImmune_Profiling	Phenotypic Analysis	screpertoire.vizgenes.y.axis	"sample"	scRepertoire	vizGenes	y.axis
scImmune_Profiling	Phenotypic Analysis	screpertoire.vizgenes.order	"gene"	scRepertoire	vizGenes	order
scImmune_Profiling	Phenotypic Analysis	screpertoire.vizgenes.scale	TRUE	scRepertoire	vizGenes	scale
scImmune_Profiling	Phenotypic Analysis	screpertoire.vizgenes.group.by	NULL	scRepertoire	vizGenes	group.by
scImmune_Profiling	Phenotypic Analysis	screpertoire.vizgenes.split.by	NULL	scRepertoire	vizGenes	split.by
scImmune_Profiling	Phenotypic Analysis	screpertoire.vizgenes.exportTable	FALSE	scRepertoire	vizGenes	exportTable
scImmune_Profiling	Phenotypic Analysis	screpertoire.clonalhomeostasis.cloneTypes	c(Rare=1e-04, Small=0.001, Medium=0.01, Large=0.1, Hyperexpanded=1)	scRepertoire	clonalHomeostasis	cloneTypes
scImmune_Profiling	Phenotypic Analysis	screpertoire.clonalhomeostasis.cloneCall	"strict"	scRepertoire	clonalHomeostasis	cloneCall
scImmune_Profiling	Phenotypic Analysis	screpertoire.clonalhomeostasis.chain	"both"	scRepertoire	clonalHomeostasis	chain
scImmune_Profiling	Phenotypic Analysis	screpertoire.clonalhomeostasis.group.by	NULL	scRepertoire	clonalHomeostasis	group.by
scImmune_Profiling	Phenotypic Analysis	screpertoire.clonalhomeostasis.split.by	NULL	scRepertoire	clonalHomeostasis	split.by
scImmune_Profiling	Phenotypic Analysis	screpertoire.clonalhomeostasis.exportTable	FALSE	scRepertoire	clonalHomeostasis	exportTable
scImmune_Profiling	Phenotypic Analysis	screpertoire.clonaloverlap.cloneCall	"strict"	scRepertoire	clonalOverlap	cloneCall
scImmune_Profiling	Phenotypic Analysis	screpertoire.clonaloverlap.method	c("morisita")	scRepertoire	clonalOverlap	method
scImmune_Profiling	Phenotypic Analysis	screpertoire.clonaloverlap.chain	"both"	scRepertoire	clonalOverlap	chain
scImmune_Profiling	Phenotypic Analysis	screpertoire.clonaloverlap.split.by	NULL	scRepertoire	clonalOverlap	split.by
scImmune_Profiling	Phenotypic Analysis	screpertoire.clonaloverlap.exportTable	FALSE	scRepertoire	clonalOverlap	exportTable
scImmune_Profiling	Phenotypic Analysis	screpertoire.clonalproportion.split	c(10, 100, 1000, 10000, 30000, 1e+05)	scRepertoire	clonalProportion	split
scImmune_Profiling	Phenotypic Analysis	screpertoire.clonalproportion.cloneCall	"strict"	scRepertoire	clonalProportion	cloneCall
scImmune_Profiling	Phenotypic Analysis	screpertoire.clonalproportion.chain	"both"	scRepertoire	clonalProportion	chain
scImmune_Profiling	Phenotypic Analysis	screpertoire.clonalproportion.group.by	NULL	scRepertoire	clonalProportion	group.by
scImmune_Profiling	Phenotypic Analysis	screpertoire.clonalproportion.split.by	NULL	scRepertoire	clonalProportion	split.by
scImmune_Profiling	Phenotypic Analysis	screpertoire.clonalproportion.exportTable	FALSE	scRepertoire	clonalProportion	exportTable
scImmune_Profiling	Phenotypic Analysis	screpertoire.clonesizedistribution.cloneCall	"strict"	scRepertoire	clonesizeDistribution	cloneCall
scImmune_Profiling	Phenotypic Analysis	screpertoire.clonesizedistribution.chain	"both"	scRepertoire	clonesizeDistribution	chain
scImmune_Profiling	Phenotypic Analysis	screpertoire.clonesizedistribution.method	"ward.D2"	scRepertoire	clonesizeDistribution	method
scImmune_Profiling	Phenotypic Analysis	screpertoire.clonesizedistribution.threshold	1	scRepertoire	clonesizeDistribution	threshold
scImmune_Profiling	Phenotypic Analysis	screpertoire.clonesizedistribution.group.by	NULL	scRepertoire	clonesizeDistribution	group.by
scImmune_Profiling	Phenotypic Analysis	screpertoire.clonesizedistribution.split.by	NULL	scRepertoire	clonesizeDistribution	split.by
scImmune_Profiling	Phenotypic Analysis	screpertoire.clonesizedistribution.exportTable	FALSE	scRepertoire	clonesizeDistribution	exportTable
scImmune_Profiling	Phenotypic Analysis	screpertoire.clonesizedistribution.hclust.method	"ward.D2"	scRepertoire	clonesizeDistribution	hclust.method
scImmune_Profiling	Phenotypic Analysis	screpertoire.clonesizediversity.chain	"both"	scRepertoire	clonalDiversity	chain
scImmune_Profiling	Phenotypic Analysis	screpertoire.clonesizediversity.group.by	NULL	scRepertoire	clonalDiversity	group.by
scImmune_Profiling	Phenotypic Analysis	screpertoire.clonesizediversity.x.axis	NULL	scRepertoire	clonalDiversity	x.axis
scImmune_Profiling	Phenotypic Analysis	screpertoire.clonesizediversity.split.by	NULL	scRepertoire	clonalDiversity	split.by
scImmune_Profiling	Phenotypic Analysis	screpertoire.clonesizediversity.exportTable	FALSE	scRepertoire	clonalDiversity	exportTable
scImmune_Profiling	Phenotypic Analysis	screpertoire.clonesizediversity.n.boots	100	scRepertoire	clonalDiversity	n.boots
scImmune_Profiling	Phenotypic Analysis	screpertoire.clonesizediversity.return.boots	FALSE	scRepertoire	clonalDiversity	return.boots
scImmune_Profiling	Phenotypic Analysis	screpertoire.clonesizediversity.skip.boots	FALSE	scRepertoire	clonalDiversity	skip.boots
scImmune_Profiling	Quality Control	seurat.createSeuratobject.min.cells	3	Seurat	CreateSeuratObject	min.cells
scImmune_Profiling	Quality Control	seurat.subset.min.nFeature_RNA	200	Seurat	subset	min.nFeature_RNA
scImmune_Profiling	Quality Control	seurat.subset.max.nFeature_RNA	6000	Seurat	subset	max.nFeature_RNA
scImmune_Profiling	Quality Control	seurat.subset.max.percent.mt	10	Seurat	subset	max.percent.mt
scImmune_Profiling	Normalization	seurat.normalizedata.assay	NULL	Seurat	NormalizeData	assay
scImmune_Profiling	Normalization	seurat.normalizedata.normalization.method	"LogNormalize"	Seurat	NormalizeData	normalization.method
scImmune_Profiling	Normalization	seurat.normalizedata.scale.factor	10000	Seurat	NormalizeData	scale.factor
scImmune_Profiling	Normalization	seurat.normalizedata.margin	1	Seurat	NormalizeData	margin
scImmune_Profiling	Data Processing	seurat.findvariablefeatures.selection.method	"vst"	Seurat	FindVariableFeatures	selection.method
scImmune_Profiling	Data Processing	seurat.findvariablefeatures.loess.span	0.3	Seurat	FindVariableFeatures	loess.span
scImmune_Profiling	Data Processing	seurat.findvariablefeatures.clip.max	"auto"	Seurat	FindVariableFeatures	clip.max
scImmune_Profiling	Data Processing	seurat.findvariablefeatures.num.bin	20	Seurat	FindVariableFeatures	num.bin
scImmune_Profiling	Data Processing	seurat.findvariablefeatures.binning.method	"equal_width"	Seurat	FindVariableFeatures	binning.method
scImmune_Profiling	Data Processing	seurat.findvariablefeatures.nfeatures	2000	Seurat	FindVariableFeatures	nfeatures
scImmune_Profiling	Data Processing	seurat.findvariablefeatures.mean.cutoff	c(0.1, 8)	Seurat	FindVariableFeatures	mean.cutoff
scImmune_Profiling	Data Processing	seurat.findvariablefeatures.dispersion.cutoff	c(1, Inf)	Seurat	FindVariableFeatures	dispersion.cutoff
scImmune_Profiling	Scaling	seurat.scaledata.features	NULL	Seurat	ScaleData	features
scImmune_Profiling	Scaling	seurat.scaledata.vars.to.regress	NULL	Seurat	ScaleData	vars.to.regress
scImmune_Profiling	Scaling	seurat.scaledata.split.by	NULL	Seurat	ScaleData	split.by
scImmune_Profiling	Scaling	seurat.scaledata.model.use	"linear"	Seurat	ScaleData	model.use
scImmune_Profiling	Scaling	seurat.scaledata.use.umi	FALSE	Seurat	ScaleData	use.umi
scImmune_Profiling	Scaling	seurat.scaledata.do.scale	TRUE	Seurat	ScaleData	do.scale
scImmune_Profiling	Scaling	seurat.scaledata.do.center	TRUE	Seurat	ScaleData	do.center
scImmune_Profiling	Scaling	seurat.scaledata.scale.max	10	Seurat	ScaleData	scale.max
scImmune_Profiling	Scaling	seurat.scaledata.block.size	1000	Seurat	ScaleData	block.size
scImmune_Profiling	Scaling	seurat.scaledata.min.cells.to.block	3000	Seurat	ScaleData	min.cells.to.block
scImmune_Profiling	Dimension Reduction	seurat.runpca.assay	NULL	Seurat	RunPCA	assay
scImmune_Profiling	Dimension Reduction	seurat.runpca.features	NULL	Seurat	RunPCA	features
scImmune_Profiling	Dimension Reduction	seurat.runpca.npcs	50	Seurat	RunPCA	npcs
scImmune_Profiling	Dimension Reduction	seurat.runpca.rev.pca	FALSE	Seurat	RunPCA	rev.pca
scImmune_Profiling	Dimension Reduction	seurat.runpca.weight.by.var	TRUE	Seurat	RunPCA	weight.by.var
scImmune_Profiling	Dimension Reduction	seurat.runpca.ndims.print	1:5	Seurat	RunPCA	ndims.print
scImmune_Profiling	Dimension Reduction	seurat.runpca.nfeatures.print	30	Seurat	RunPCA	nfeatures.print
scImmune_Profiling	Dimension Reduction	seurat.runpca.reduction.name	"pca"	Seurat	RunPCA	reduction.name
scImmune_Profiling	Dimension Reduction	seurat.runpca.reduction.key	"PC_"	Seurat	RunPCA	reduction.key
scImmune_Profiling	Dimension Reduction	seurat.runpca.seed.use	42	Seurat	RunPCA	seed.use
scImmune_Profiling	Integration	seurat.selectintegrationfeatures.nfeatures	2000	Seurat	SelectIntegrationFeatures	nfeatures
scImmune_Profiling	Integration	seurat.selectintegrationfeatures.assay	NULL	Seurat	SelectIntegrationFeatures	assay
scImmune_Profiling	Integration	seurat.selectintegrationfeatures.fvf.nfeatures	2000	Seurat	SelectIntegrationFeatures	fvf.nfeatures
scImmune_Profiling	Integration	seurat.findintegrationanchors.assay	NULL	Seurat	FindIntegrationAnchors	assay
scImmune_Profiling	Integration	seurat.findintegrationanchors.reference	NULL	Seurat	FindIntegrationAnchors	reference
scImmune_Profiling	Integration	seurat.findintegrationanchors.scale	TRUE	Seurat	FindIntegrationAnchors	scale
scImmune_Profiling	Integration	seurat.findintegrationanchors.normalization.method	"LogNormalize"	Seurat	FindIntegrationAnchors	normalization.method
scImmune_Profiling	Integration	seurat.findintegrationanchors.sct.clip.range	NULL	Seurat	FindIntegrationAnchors	sct.clip.range
scImmune_Profiling	Integration	seurat.findintegrationanchors.reduction	"rpca"	Seurat	FindIntegrationAnchors	reduction
scImmune_Profiling	Integration	seurat.findintegrationanchors.l2.norm	TRUE	Seurat	FindIntegrationAnchors	l2.norm
scImmune_Profiling	Integration	seurat.findintegrationanchors.dims	1:30	Seurat	FindIntegrationAnchors	dims
scImmune_Profiling	Integration	seurat.findintegrationanchors.k.anchor	5	Seurat	FindIntegrationAnchors	k.anchor
scImmune_Profiling	Integration	seurat.findintegrationanchors.k.filter	200	Seurat	FindIntegrationAnchors	k.filter
scImmune_Profiling	Integration	seurat.findintegrationanchors.k.score	30	Seurat	FindIntegrationAnchors	k.score
scImmune_Profiling	Integration	seurat.findintegrationanchors.max.features	200	Seurat	FindIntegrationAnchors	max.features
scImmune_Profiling	Integration	seurat.findintegrationanchors.nn.method	"annoy"	Seurat	FindIntegrationAnchors	nn.method
scImmune_Profiling	Integration	seurat.findintegrationanchors.n.trees	50	Seurat	FindIntegrationAnchors	n.trees
scImmune_Profiling	Integration	seurat.findintegrationanchors.eps	0	Seurat	FindIntegrationAnchors	eps
scImmune_Profiling	Integration	seurat.integratedata.new.assay.name	"integrated"	Seurat	IntegrateData	new.assay.name
scImmune_Profiling	Integration	seurat.integratedata.normalization.method	"LogNormalize"	Seurat	IntegrateData	normalization.method
scImmune_Profiling	Integration	seurat.integratedata.features	NULL	Seurat	IntegrateData	features
scImmune_Profiling	Integration	seurat.integratedata.features.to.integrate	NULL	Seurat	IntegrateData	features.to.integrate
scImmune_Profiling	Integration	seurat.integratedata.dims	30	Seurat	IntegrateData	dims
scImmune_Profiling	Integration	seurat.integratedata.k.weight	100	Seurat	IntegrateData	k.weight
scImmune_Profiling	Integration	seurat.integratedata.weight.reduction	NULL	Seurat	IntegrateData	weight.reduction
scImmune_Profiling	Integration	seurat.integratedata.sd.weight	1	Seurat	IntegrateData	sd.weight
scImmune_Profiling	Integration	seurat.integratedata.sample.tree	NULL	Seurat	IntegrateData	sample.tree
scImmune_Profiling	Integration	seurat.integratedata.preserve.order	FALSE	Seurat	IntegrateData	preserve.order
scImmune_Profiling	Integration	seurat.integratedata.eps	0	Seurat	IntegrateData	eps
scImmune_Profiling	Integration	harmony.runharmony.dims	NULL	harmony	RunHarmony	dims
scImmune_Profiling	Integration	harmony.runharmony.group.by.vars	"BATCH"	harmony	RunHarmony	group.by.vars
scImmune_Profiling	Integration	harmony.runharmony.theta	NULL	harmony	RunHarmony	theta
scImmune_Profiling	Integration	harmony.runharmony.lambda	NULL	harmony	RunHarmony	lambda
scImmune_Profiling	Integration	harmony.runharmony.sigma	0.1	harmony	RunHarmony	sigma
scImmune_Profiling	Integration	harmony.runharmony.nclust	NULL	harmony	RunHarmony	nclust
scImmune_Profiling	Integration	harmony.runharmony.tau	0	harmony	RunHarmony	tau
scImmune_Profiling	Integration	harmony.runharmony.block.size	0.05	harmony	RunHarmony	block.size
scImmune_Profiling	Integration	harmony.runharmony.max.iter.harmony	10	harmony	RunHarmony	max.iter.harmony
scImmune_Profiling	Integration	harmony.runharmony.max.iter.cluster	20	harmony	RunHarmony	max.iter.cluster
scImmune_Profiling	Integration	harmony.runharmony.epsilon.cluster	1e-05	harmony	RunHarmony	epsilon.cluster
scImmune_Profiling	Integration	harmony.runharmony.epsilon.harmony	1e-04	harmony	RunHarmony	epsilon.harmony
scImmune_Profiling	Integration	harmony.runharmony.plot_convergence	FALSE	harmony	RunHarmony	plot_convergence
scImmune_Profiling	Integration	harmony.runharmony.reference_values	NULL	harmony	RunHarmony	reference_values
scImmune_Profiling	Integration	harmony.runharmony.reduction.save	"harmony"	harmony	RunHarmony	reduction.save
scImmune_Profiling	Integration	harmony.runharmony.assay.use	NULL	harmony	RunHarmony	assay.use
scImmune_Profiling	Integration	harmony.runharmony.project.dim	TRUE	harmony	RunHarmony	project.dim
scImmune_Profiling	Data Processing	seurat.integration.findvariablefeatures.nfeatures	2000	Seurat	FindVariableFeatures	nfeatures
scImmune_Profiling	Data Processing	seurat.integration.findvariablefeatures.selection.method	"vst"	Seurat	FindVariableFeatures	selection.method
scImmune_Profiling	Data Processing	seurat.integration.findvariablefeatures.loess.span	0.3	Seurat	FindVariableFeatures	loess.span
scImmune_Profiling	Data Processing	seurat.integration.findvariablefeatures.clip.max	"auto"	Seurat	FindVariableFeatures	clip.max
scImmune_Profiling	Data Processing	seurat.integration.findvariablefeatures.num.bin	20	Seurat	FindVariableFeatures	num.bin
scImmune_Profiling	Data Processing	seurat.integration.findvariablefeatures.binning.method	"equal_width"	Seurat	FindVariableFeatures	binning.method
scImmune_Profiling	Scaling	seurat.integration.scaledata.features	NULL	Seurat	ScaleData	features
scImmune_Profiling	Scaling	seurat.integration.scaledata.vars.to.regress	NULL	Seurat	ScaleData	vars.to.regress
scImmune_Profiling	Scaling	seurat.integration.scaledata.split.by	NULL	Seurat	ScaleData	split.by
scImmune_Profiling	Scaling	seurat.integration.scaledata.model.use	"linear"	Seurat	ScaleData	model.use
scImmune_Profiling	Scaling	seurat.integration.scaledata.use.umi	FALSE	Seurat	ScaleData	use.umi
scImmune_Profiling	Scaling	seurat.integration.scaledata.do.scale	TRUE	Seurat	ScaleData	do.scale
scImmune_Profiling	Scaling	seurat.integration.scaledata.do.center	TRUE	Seurat	ScaleData	do.center
scImmune_Profiling	Scaling	seurat.integration.scaledata.scale.max	10	Seurat	ScaleData	scale.max
scImmune_Profiling	Scaling	seurat.integration.scaledata.block.size	1000	Seurat	ScaleData	block.size
scImmune_Profiling	Scaling	seurat.integration.scaledata.min.cells.to.block	3000	Seurat	ScaleData	min.cells.to.block
scImmune_Profiling	Dimension Reduction	seurat.integration.runpca.features	NULL	Seurat	RunPCA	features
scImmune_Profiling	Dimension Reduction	seurat.integration.runpca.npcs	50	Seurat	RunPCA	npcs
scImmune_Profiling	Dimension Reduction	seurat.integration.runpca.rev.pca	FALSE	Seurat	RunPCA	rev.pca
scImmune_Profiling	Dimension Reduction	seurat.integration.runpca.weight.by.var	TRUE	Seurat	RunPCA	weight.by.var
scImmune_Profiling	Dimension Reduction	seurat.integration.runpca.ndims.print	1:5	Seurat	RunPCA	ndims.print
scImmune_Profiling	Dimension Reduction	seurat.integration.runpca.nfeatures.print	30	Seurat	RunPCA	nfeatures.print
scImmune_Profiling	Dimension Reduction	seurat.integration.runpca.reduction.key	"PC_"	Seurat	RunPCA	reduction.key
scImmune_Profiling	Dimension Reduction	seurat.integration.runpca.seed.use	42	Seurat	RunPCA	seed.use
scImmune_Profiling	Dimension Reduction	seurat.integration.runpca.approx	TRUE	Seurat	RunPCA	approx
scImmune_Profiling	Dimension Reduction	seurat.integration.runumap.pcs	30	Seurat	RunUMAP	pcs
scImmune_Profiling	Dimension Reduction	seurat.integration.runumap.features	NULL	Seurat	RunUMAP	features
scImmune_Profiling	Dimension Reduction	seurat.integration.runumap.graph	NULL	Seurat	RunUMAP	graph
scImmune_Profiling	Dimension Reduction	seurat.integration.runumap.nn.name	NULL	Seurat	RunUMAP	nn.name
scImmune_Profiling	Dimension Reduction	seurat.integration.runumap.slot	"data"	Seurat	RunUMAP	slot
scImmune_Profiling	Dimension Reduction	seurat.integration.runumap.umap.method	"uwot"	Seurat	RunUMAP	umap.method
scImmune_Profiling	Dimension Reduction	seurat.integration.runumap.reduction.model	NULL	Seurat	RunUMAP	reduction.model
scImmune_Profiling	Dimension Reduction	seurat.integration.runumap.return.model	FALSE	Seurat	RunUMAP	return.model
scImmune_Profiling	Dimension Reduction	seurat.integration.runumap.n.neighbors	30L	Seurat	RunUMAP	n.neighbors
scImmune_Profiling	Dimension Reduction	seurat.integration.runumap.n.components	2L	Seurat	RunUMAP	n.components
scImmune_Profiling	Dimension Reduction	seurat.integration.runumap.metric	"cosine"	Seurat	RunUMAP	metric
scImmune_Profiling	Dimension Reduction	seurat.integration.runumap.n.epochs	NULL	Seurat	RunUMAP	n.epochs
scImmune_Profiling	Dimension Reduction	seurat.integration.runumap.learning.rate	1	Seurat	RunUMAP	learning.rate
scImmune_Profiling	Dimension Reduction	seurat.integration.runumap.min.dist	0.3	Seurat	RunUMAP	min.dist
scImmune_Profiling	Dimension Reduction	seurat.integration.runumap.spread	1	Seurat	RunUMAP	spread
scImmune_Profiling	Dimension Reduction	seurat.integration.runumap.set.op.mix.ratio	1	Seurat	RunUMAP	set.op.mix.ratio
scImmune_Profiling	Dimension Reduction	seurat.integration.runumap.local.connectivity	1L	Seurat	RunUMAP	local.connectivity
scImmune_Profiling	Dimension Reduction	seurat.integration.runumap.repulsion.strength	1	Seurat	RunUMAP	repulsion.strength
scImmune_Profiling	Dimension Reduction	seurat.integration.runumap.negative.sample.rate	5L	Seurat	RunUMAP	negative.sample.rate
scImmune_Profiling	Dimension Reduction	seurat.integration.runumap.a	NULL	Seurat	RunUMAP	a
scImmune_Profiling	Dimension Reduction	seurat.integration.runumap.b	NULL	Seurat	RunUMAP	b
scImmune_Profiling	Dimension Reduction	seurat.integration.runumap.uwot.sgd	FALSE	Seurat	RunUMAP	uwot.sgd
scImmune_Profiling	Dimension Reduction	seurat.integration.runumap.seed.use	42L	Seurat	RunUMAP	seed.use
scImmune_Profiling	Dimension Reduction	seurat.integration.runumap.metric.kwds	NULL	Seurat	RunUMAP	metric.kwds
scImmune_Profiling	Dimension Reduction	seurat.integration.runumap.angular.rp.forest	FALSE	Seurat	RunUMAP	angular.rp.forest
scImmune_Profiling	Dimension Reduction	seurat.integration.runumap.densmap	FALSE	Seurat	RunUMAP	densmap
scImmune_Profiling	Dimension Reduction	seurat.integration.runumap.dens.lambda	2	Seurat	RunUMAP	dens.lambda
scImmune_Profiling	Dimension Reduction	seurat.integration.runumap.dens.frac	0.3	Seurat	RunUMAP	dens.frac
scImmune_Profiling	Dimension Reduction	seurat.integration.runumap.dens.var.shift	0.1	Seurat	RunUMAP	dens.var.shift
scImmune_Profiling	Dimension Reduction	seurat.integration.runumap.reduction.name	"umap"	Seurat	RunUMAP	reduction.name
scImmune_Profiling	Dimension Reduction	seurat.integration.runumap.reduction.key	"UMAP_"	Seurat	RunUMAP	reduction.key
scImmune_Profiling	Clustering	seurat.integration.findneighbors.assay	NULL	Seurat	FindNeighbors	assay
scImmune_Profiling	Clustering	seurat.integration.findneighbors.features	NULL	Seurat	FindNeighbors	features
scImmune_Profiling	Clustering	seurat.integration.findneighbors.k.param	20	Seurat	FindNeighbors	k.param
scImmune_Profiling	Clustering	seurat.integration.findneighbors.return.neighbor	FALSE	Seurat	FindNeighbors	return.neighbor
scImmune_Profiling	Clustering	seurat.integration.findneighbors.prune.SNN	1/15	Seurat	FindNeighbors	prune.SNN
scImmune_Profiling	Clustering	seurat.integration.findneighbors.nn.method	"annoy"	Seurat	FindNeighbors	nn.method
scImmune_Profiling	Clustering	seurat.integration.findneighbors.n.trees	50	Seurat	FindNeighbors	n.trees
scImmune_Profiling	Clustering	seurat.integration.findneighbors.annoy.metric	"euclidean"	Seurat	FindNeighbors	annoy.metric
scImmune_Profiling	Clustering	seurat.integration.findneighbors.nn.eps	0	Seurat	FindNeighbors	nn.eps
scImmune_Profiling	Clustering	seurat.integration.findneighbors.force.recalc	FALSE	Seurat	FindNeighbors	force.recalc
scImmune_Profiling	Clustering	seurat.integration.findneighbors.do.plot	FALSE	Seurat	FindNeighbors	do.plot
scImmune_Profiling	Clustering	seurat.integration.findneighbors.graph.name	NULL	Seurat	FindNeighbors	graph.name
scImmune_Profiling	Clustering	seurat.integration.findneighbors.l2.norm	FALSE	Seurat	FindNeighbors	l2.norm
scImmune_Profiling	Clustering	seurat.integration.findneighbors.cache.index	FALSE	Seurat	FindNeighbors	cache.index
scImmune_Profiling	Clustering	seurat.integration.findclusters.graph.name	NULL	Seurat	FindClusters	graph.name
scImmune_Profiling	Clustering	seurat.integration.findclusters.modularity.fxn	1	Seurat	FindClusters	modularity.fxn
scImmune_Profiling	Clustering	seurat.integration.findclusters.initial.membership	NULL	Seurat	FindClusters	initial.membership
scImmune_Profiling	Clustering	seurat.integration.findclusters.node.sizes	NULL	Seurat	FindClusters	node.sizes
scImmune_Profiling	Clustering	seurat.integration.findclusters.resolution	0.8	Seurat	FindClusters	resolution
scImmune_Profiling	Clustering	seurat.integration.findclusters.method	"matrix"	Seurat	FindClusters	method
scImmune_Profiling	Clustering	seurat.integration.findclusters.algorithm	1	Seurat	FindClusters	algorithm
scImmune_Profiling	Clustering	seurat.integration.findclusters.n.start	10	Seurat	FindClusters	n.start
scImmune_Profiling	Clustering	seurat.integration.findclusters.n.iter	10	Seurat	FindClusters	n.iter
scImmune_Profiling	Clustering	seurat.integration.findclusters.random.seed	0	Seurat	FindClusters	random.seed
scImmune_Profiling	Clustering	seurat.integration.findclusters.group.singletons	TRUE	Seurat	FindClusters	group.singletons
scImmune_Profiling	Clustering	seurat.integration.findclusters.temp.file.location	NULL	Seurat	FindClusters	temp.file.location
scImmune_Profiling	Clustering	seurat.integration.findclusters.edge.file.name	NULL	Seurat	FindClusters	edge.file.name
scImmune_Profiling	Cell Type Prediction	singler.ref	"HumanPrimaryCellAtlas"	SingleR	SingleR	ref
scImmune_Profiling	Cell Type Prediction	singler.labels	"HumanPrimaryCellAtlasLevel1"	SingleR	SingleR	labels
scImmune_Profiling	Cell Type Prediction	singler.method	NULL	SingleR	SingleR	method
scImmune_Profiling	Cell Type Prediction	singler.genes	"de"	SingleR	SingleR	genes
scImmune_Profiling	Cell Type Prediction	singler.sd.thresh	1	SingleR	SingleR	sd.thresh
scImmune_Profiling	Cell Type Prediction	singler.de.method	"classic"	SingleR	SingleR	de.method
scImmune_Profiling	Cell Type Prediction	singler.de.n	NULL	SingleR	SingleR	de.n
scImmune_Profiling	Cell Type Prediction	singler.de.args	list()	SingleR	SingleR	de.args
scImmune_Profiling	Cell Type Prediction	singler.aggr.ref	FALSE	SingleR	SingleR	aggr.ref
scImmune_Profiling	Cell Type Prediction	singler.aggr.args	list()	SingleR	SingleR	aggr.args
scImmune_Profiling	Cell Type Prediction	singler.recompute	TRUE	SingleR	SingleR	recompute
scImmune_Profiling	Cell Type Prediction	singler.restrict	NULL	SingleR	SingleR	restrict
scImmune_Profiling	Cell Type Prediction	singler.quantile	0.8	SingleR	SingleR	quantile
scImmune_Profiling	Cell Type Prediction	singler.fine.tune	TRUE	SingleR	SingleR	fine.tune
scImmune_Profiling	Cell Type Prediction	singler.tune.thresh	0.05	SingleR	SingleR	tune.thresh
scImmune_Profiling	Cell Type Prediction	singler.prune	TRUE	SingleR	SingleR	prune
scImmune_Profiling	Cell Type Prediction	singler.assay.type.test	"logcounts"	SingleR	SingleR	assay.type.test
scImmune_Profiling	Cell Type Prediction	singler.assay.type.ref	"logcounts"	SingleR	SingleR	assay.type.ref
scImmune_Profiling	Cell Type Prediction	singler.check.missing	TRUE	SingleR	SingleR	check.missing
scImmune_Profiling	Multimodal Analysis	screpertoire.combineexpression.cloneCall	"strict"	scRepertoire	combineExpression	cloneCall
scImmune_Profiling	Multimodal Analysis	screpertoire.combineexpression.chain	"both"	scRepertoire	combineExpression	chain
scImmune_Profiling	Multimodal Analysis	screpertoire.combineexpression.group.by	"none"	scRepertoire	combineExpression	group.by
scImmune_Profiling	Multimodal Analysis	screpertoire.combineexpression.proportion	TRUE	scRepertoire	combineExpression	proportion
scImmune_Profiling	Multimodal Analysis	screpertoire.combineexpression.filterNA	FALSE	scRepertoire	combineExpression	filterNA
scImmune_Profiling	Multimodal Analysis	screpertoire.combineexpression.cloneTypes	c(Rare=1e-04, Small=0.001, Medium=0.01, Large=0.1, Hyperexpanded=1)	scRepertoire	combineExpression	cloneTypes
scImmune_Profiling	Multimodal Analysis	screpertoire.combineexpression.addLabel	FALSE	scRepertoire	combineExpression	addLabel
scImmune_Profiling	Multimodal Analysis	screpertoire.occupiedscrepertoire.label	TRUE	scRepertoire	occupiedscRepertoire	label
scImmune_Profiling	Multimodal Analysis	screpertoire.occupiedscrepertoire.facet.by	NULL	scRepertoire	occupiedscRepertoire	facet.by
scImmune_Profiling	Multimodal Analysis	screpertoire.occupiedscrepertoire.proportion	FALSE	scRepertoire	occupiedscRepertoire	proportion
scImmune_Profiling	Multimodal Analysis	screpertoire.occupiedscrepertoire.na.include	FALSE	scRepertoire	occupiedscRepertoire	na.include
scImmune_Profiling	Multimodal Analysis	screpertoire.occupiedscrepertoire.exportTable	FALSE	scRepertoire	occupiedscRepertoire	exportTable
scImmune_Profiling	Multimodal Analysis	screpertoire.clonaldiversity.chain	"both"	scRepertoire	clonalDiversity	chain
scImmune_Profiling	Multimodal Analysis	screpertoire.clonaldiversity.group.by	NULL	scRepertoire	clonalDiversity	group.by
scImmune_Profiling	Multimodal Analysis	screpertoire.clonaldiversity.x.axis	NULL	scRepertoire	clonalDiversity	x.axis
scImmune_Profiling	Multimodal Analysis	screpertoire.clonaldiversity.split.by	NULL	scRepertoire	clonalDiversity	split.by
scImmune_Profiling	Multimodal Analysis	screpertoire.clonaldiversity.exportTable	FALSE	scRepertoire	clonalDiversity	exportTable
scImmune_Profiling	Multimodal Analysis	screpertoire.clonaldiversity.n.boots	100	scRepertoire	clonalDiversity	n.boots
scImmune_Profiling	Multimodal Analysis	screpertoire.clonaldiversity.return.boots	FALSE	scRepertoire	clonalDiversity	return.boots
scImmune_Profiling	Multimodal Analysis	screpertoire.clonaldiversity.skip.boots	FALSE	scRepertoire	clonalDiversity	skip.boots
scImmune_Profiling	Multimodal Analysis	screpertoire.clonaloverlay.freq.cutpoint	0	scRepertoire	clonalOverlay	freq.cutpoint
scImmune_Profiling	Multimodal Analysis	screpertoire.clonaloverlay.bins	10	scRepertoire	clonalOverlay	bins
scImmune_Profiling	Multimodal Analysis	screpertoire.clonaloverlay.facet	"GROUP"	scRepertoire	clonalOverlay	facet
scImmune_Profiling	Multimodal Analysis	screpertoire.clonalnetwork.identity	"Seurat_clusters"	scRepertoire	clonalNetwork	identity
scImmune_Profiling	Multimodal Analysis	screpertoire.clonalnetwork.filter.clones	NULL	scRepertoire	clonalNetwork	filter.clones
scImmune_Profiling	Multimodal Analysis	screpertoire.clonalnetwork.filter.identity	NULL	scRepertoire	clonalNetwork	filter.identity
scImmune_Profiling	Multimodal Analysis	screpertoire.clonalnetwork.filter.proportion	NULL	scRepertoire	clonalNetwork	filter.proportion
scImmune_Profiling	Multimodal Analysis	screpertoire.clonalnetwork.filter.graph	FALSE	scRepertoire	clonalNetwork	filter.graph
scImmune_Profiling	Multimodal Analysis	screpertoire.clonalnetwork.cloneCall	"aa"	scRepertoire	clonalNetwork	cloneCall
scImmune_Profiling	Multimodal Analysis	screpertoire.clonalnetwork.chain	"both"	scRepertoire	clonalNetwork	chain
scImmune_Profiling	Multimodal Analysis	screpertoire.clonalnetwork.exportTable	FALSE	scRepertoire	clonalNetwork	exportTable
scImmune_Profiling	Multimodal Analysis	screpertoire.clonalnetwork.exportClones	FALSE	scRepertoire	clonalNetwork	exportClones
scImmune_Profiling	Phenotypic Analysis	immunarch.getkmers.col	c("aa", "nt")	immunarch	getKmers	col
scImmune_Profiling	Phenotypic Analysis	immunarch.getkmers.coding	TRUE	immunarch	getKmers	coding
scImmune_Profiling	Multimodal Analysis	screpertoire.kmer_profile..method	c("freq")	scRepertoire	kmer_profile	.method
scImmune_Profiling	Multimodal Analysis	screpertoire.kmer_profile..remove.stop	TRUE	scRepertoire	kmer_profile	.remove.stop

## Sheet: Spatial
Omics	Step	Ursa_Parameter	Ursa_Default_Setting	Dependency_Software	Dependency_Software_Function	Dependency_Software_Parameter
Spatial	Initialization	run_rnaseq	FALSE	-	-	-
Spatial	Initialization	multipletestingcorrection	"bonferroni"	-	-	-
Spatial	Initialization	padjust_threshold	0.1	-	-	-
Spatial	Initialization	seurat.load10x_spatial.assay	"Spatial"	Seurat	Load10X_Spatial	assay
Spatial	Initialization	seurat.load10x_spatial.slice	"slice1"	Seurat	Load10X_Spatial	slice
Spatial	Initialization	seurat.load10x_spatial.filter.matrix	TRUE	Seurat	Load10X_Spatial	filter.matrix
Spatial	Initialization	seurat.load10x_spatial.to.upper	FALSE	Seurat	Load10X_Spatial	to.upper
Spatial	Initialization	seurat.load10x_spatial.image	NULL	Seurat	Load10X_Spatial	image
Spatial	Normalization	seurat.sctransform.new.assay.name	"SCT"	Seurat	SCTransform	new.assay.name
Spatial	Normalization	seurat.sctransform.reference.SCT.model	NULL	Seurat	SCTransform	reference.SCT.model
Spatial	Normalization	seurat.sctransform.do.correct.umi	TRUE	Seurat	SCTransform	do.correct.umi
Spatial	Normalization	seurat.sctransform.ncells	5000	Seurat	SCTransform	ncells
Spatial	Normalization	seurat.sctransform.residual.features	NULL	Seurat	SCTransform	residual.features
Spatial	Normalization	seurat.sctransform.variable.features.n	3000	Seurat	SCTransform	variable.features.n
Spatial	Normalization	seurat.sctransform.variable.features.rv.th	1.3	Seurat	SCTransform	variable.features.rv.th
Spatial	Normalization	seurat.sctransform.vars.to.regress	NULL	Seurat	SCTransform	vars.to.regress
Spatial	Normalization	seurat.sctransform.do.scale	FALSE	Seurat	SCTransform	do.scale
Spatial	Normalization	seurat.sctransform.do.center	TRUE	Seurat	SCTransform	do.center
Spatial	Normalization	seurat.sctransform.conserve.memory	FALSE	Seurat	SCTransform	conserve.memory
Spatial	Normalization	seurat.sctransform.return.only.var.genes	TRUE	Seurat	SCTransform	return.only.var.genes
Spatial	Normalization	seurat.sctransform.seed.use	1448145	Seurat	SCTransform	seed.use
Spatial	Data Processing	seurat.findvariablefeatures.selection.method	"vst"	Seurat	FindVariableFeatures	selection.method
Spatial	Data Processing	seurat.findvariablefeatures.loess.span	0.3	Seurat	FindVariableFeatures	loess.span
Spatial	Data Processing	seurat.findvariablefeatures.clip.max	"auto"	Seurat	FindVariableFeatures	clip.max
Spatial	Data Processing	seurat.findvariablefeatures.num.bin	20	Seurat	FindVariableFeatures	num.bin
Spatial	Data Processing	seurat.findvariablefeatures.binning.method	"equal_width"	Seurat	FindVariableFeatures	binning.method
Spatial	Dimension Reduction	seurat.runpca.assay	NULL	Seurat	RunPCA	assay
Spatial	Dimension Reduction	seurat.runpca.features	NULL	Seurat	RunPCA	features
Spatial	Dimension Reduction	seurat.runpca.npcs	50	Seurat	RunPCA	npcs
Spatial	Dimension Reduction	seurat.runpca.rev.pca	FALSE	Seurat	RunPCA	rev.pca
Spatial	Dimension Reduction	seurat.runpca.weight.by.var	TRUE	Seurat	RunPCA	weight.by.var
Spatial	Dimension Reduction	seurat.runpca.ndims.print	1:5	Seurat	RunPCA	ndims.print
Spatial	Dimension Reduction	seurat.runpca.nfeatures.print	30	Seurat	RunPCA	nfeatures.print
Spatial	Dimension Reduction	seurat.runpca.reduction.name	"pca"	Seurat	RunPCA	reduction.name
Spatial	Dimension Reduction	seurat.runpca.reduction.key	"PC_"	Seurat	RunPCA	reduction.key
Spatial	Dimension Reduction	seurat.runpca.seed.use	42	Seurat	RunPCA	seed.use
Spatial	Dimension Reduction	seurat.runumap.pcs	30	Seurat	RunUMAP	pcs
Spatial	Dimension Reduction	seurat.runumap.features	NULL	Seurat	RunUMAP	features
Spatial	Dimension Reduction	seurat.runumap.graph	NULL	Seurat	RunUMAP	graph
Spatial	Dimension Reduction	seurat.runumap.assay	NULL	Seurat	RunUMAP	assay
Spatial	Dimension Reduction	seurat.runumap.nn.name	NULL	Seurat	RunUMAP	nn.name
Spatial	Dimension Reduction	seurat.runumap.slot	"data"	Seurat	RunUMAP	slot
Spatial	Dimension Reduction	seurat.runumap.umap.method	"uwot"	Seurat	RunUMAP	umap.method
Spatial	Dimension Reduction	seurat.runumap.reduction.model	NULL	Seurat	RunUMAP	reduction.model
Spatial	Dimension Reduction	seurat.runumap.return.model	FALSE	Seurat	RunUMAP	return.model
Spatial	Dimension Reduction	seurat.runumap.n.neighbors	30L	Seurat	RunUMAP	n.neighbors
Spatial	Dimension Reduction	seurat.runumap.n.components	2L	Seurat	RunUMAP	n.components
Spatial	Dimension Reduction	seurat.runumap.metric	"cosine"	Seurat	RunUMAP	metric
Spatial	Dimension Reduction	seurat.runumap.n.epochs	NULL	Seurat	RunUMAP	n.epochs
Spatial	Dimension Reduction	seurat.runumap.learning.rate	1	Seurat	RunUMAP	learning.rate
Spatial	Dimension Reduction	seurat.runumap.min.dist	0.3	Seurat	RunUMAP	min.dist
Spatial	Dimension Reduction	seurat.runumap.spread	1	Seurat	RunUMAP	spread
Spatial	Dimension Reduction	seurat.runumap.set.op.mix.ratio	1	Seurat	RunUMAP	set.op.mix.ratio
Spatial	Dimension Reduction	seurat.runumap.local.connectivity	1L	Seurat	RunUMAP	local.connectivity
Spatial	Dimension Reduction	seurat.runumap.repulsion.strength	1	Seurat	RunUMAP	repulsion.strength
Spatial	Dimension Reduction	seurat.runumap.negative.sample.rate	5L	Seurat	RunUMAP	negative.sample.rate
Spatial	Dimension Reduction	seurat.runumap.a	NULL	Seurat	RunUMAP	a
Spatial	Dimension Reduction	seurat.runumap.b	NULL	Seurat	RunUMAP	b
Spatial	Dimension Reduction	seurat.runumap.uwot.sgd	FALSE	Seurat	RunUMAP	uwot.sgd
Spatial	Dimension Reduction	seurat.runumap.seed.use	42L	Seurat	RunUMAP	seed.use
Spatial	Dimension Reduction	seurat.runumap.metric.kwds	NULL	Seurat	RunUMAP	metric.kwds
Spatial	Dimension Reduction	seurat.runumap.angular.rp.forest	FALSE	Seurat	RunUMAP	angular.rp.forest
Spatial	Dimension Reduction	seurat.runumap.densmap	FALSE	Seurat	RunUMAP	densmap
Spatial	Dimension Reduction	seurat.runumap.dens.lambda	2	Seurat	RunUMAP	dens.lambda
Spatial	Dimension Reduction	seurat.runumap.dens.frac	0.3	Seurat	RunUMAP	dens.frac
Spatial	Dimension Reduction	seurat.runumap.dens.var.shift	0.1	Seurat	RunUMAP	dens.var.shift
Spatial	Dimension Reduction	seurat.runumap.reduction.name	"umap"	Seurat	RunUMAP	reduction.name
Spatial	Dimension Reduction	seurat.runumap.reduction.key	"UMAP_"	Seurat	RunUMAP	reduction.key
Spatial	Dimension Reduction	seurat.runtsne.cells	NULL	Seurat	RunTSNE	cells
Spatial	Dimension Reduction	seurat.runtsne.features	NULL	Seurat	RunTSNE	features
Spatial	Dimension Reduction	seurat.runtsne.seed.use	1	Seurat	RunTSNE	seed.use
Spatial	Dimension Reduction	seurat.runtsne.tsne.method	"Rtsne"	Seurat	RunTSNE	tsne.method
Spatial	Dimension Reduction	seurat.runtsne.dim.embed	2	Seurat	RunTSNE	dim.embed
Spatial	Dimension Reduction	seurat.runtsne.distance.matrix	NULL	Seurat	RunTSNE	distance.matrix
Spatial	Dimension Reduction	seurat.runtsne.reduction.name	"tsne"	Seurat	RunTSNE	reduction.name
Spatial	Dimension Reduction	seurat.runtsne.reduction.key	"tSNE_"	Seurat	RunTSNE	reduction.key
Spatial	Dimension Reduction	seurat.runtsne.check_duplicates	FALSE	Seurat	RunTSNE	check_duplicates
Spatial	Clustering	seurat.findneighbors.assay	NULL	Seurat	FindNeighbors	assay
Spatial	Clustering	seurat.findneighbors.features	NULL	Seurat	FindNeighbors	features
Spatial	Clustering	seurat.findneighbors.k.param	20	Seurat	FindNeighbors	k.param
Spatial	Clustering	seurat.findneighbors.return.neighbor	FALSE	Seurat	FindNeighbors	return.neighbor
Spatial	Clustering	seurat.findneighbors.prune.SNN	1/15	Seurat	FindNeighbors	prune.SNN
Spatial	Clustering	seurat.findneighbors.nn.method	"annoy"	Seurat	FindNeighbors	nn.method
Spatial	Clustering	seurat.findneighbors.n.trees	50	Seurat	FindNeighbors	n.trees
Spatial	Clustering	seurat.findneighbors.annoy.metric	"euclidean"	Seurat	FindNeighbors	annoy.metric
Spatial	Clustering	seurat.findneighbors.nn.eps	0	Seurat	FindNeighbors	nn.eps
Spatial	Clustering	seurat.findneighbors.force.recalc	FALSE	Seurat	FindNeighbors	force.recalc
Spatial	Clustering	seurat.findneighbors.do.plot	FALSE	Seurat	FindNeighbors	do.plot
Spatial	Clustering	seurat.findneighbors.graph.name	NULL	Seurat	FindNeighbors	graph.name
Spatial	Clustering	seurat.findneighbors.l2.norm	FALSE	Seurat	FindNeighbors	l2.norm
Spatial	Clustering	seurat.findneighbors.cache.index	FALSE	Seurat	FindNeighbors	cache.index
Spatial	Clustering	seurat.findclusters.graph.name	NULL	Seurat	FindClusters	graph.name
Spatial	Clustering	seurat.findclusters.modularity.fxn	1	Seurat	FindClusters	modularity.fxn
Spatial	Clustering	seurat.findclusters.initial.membership	NULL	Seurat	FindClusters	initial.membership
Spatial	Clustering	seurat.findclusters.node.sizes	NULL	Seurat	FindClusters	node.sizes
Spatial	Clustering	seurat.findclusters.resolution	0.8	Seurat	FindClusters	resolution
Spatial	Clustering	seurat.findclusters.method	"matrix"	Seurat	FindClusters	method
Spatial	Clustering	seurat.findclusters.algorithm	1	Seurat	FindClusters	algorithm
Spatial	Clustering	seurat.findclusters.n.start	10	Seurat	FindClusters	n.start
Spatial	Clustering	seurat.findclusters.n.iter	10	Seurat	FindClusters	n.iter
Spatial	Clustering	seurat.findclusters.random.seed	0	Seurat	FindClusters	random.seed
Spatial	Clustering	seurat.findclusters.group.singletons	TRUE	Seurat	FindClusters	group.singletons
Spatial	Clustering	seurat.findclusters.temp.file.location	NULL	Seurat	FindClusters	temp.file.location
Spatial	Clustering	seurat.findclusters.edge.file.name	NULL	Seurat	FindClusters	edge.file.name
Spatial	Differential Expression Analysis	seurat.findallmarkers.assay	NULL	Seurat	FindAllMarkers	assay
Spatial	Differential Expression Analysis	seurat.findallmarkers.features	NULL	Seurat	FindAllMarkers	features
Spatial	Differential Expression Analysis	seurat.findallmarkers.logfc.threshold	0.25	Seurat	FindAllMarkers	logfc.threshold
Spatial	Differential Expression Analysis	seurat.findallmarkers.test.use	'wilcox'	Seurat	FindAllMarkers	test.use
Spatial	Differential Expression Analysis	seurat.findallmarkers.slot	"data"	Seurat	FindAllMarkers	slot
Spatial	Differential Expression Analysis	seurat.findallmarkers.min.pct	0.25	Seurat	FindAllMarkers	min.pct
Spatial	Differential Expression Analysis	seurat.findallmarkers.min.diff.pct	-Inf	Seurat	FindAllMarkers	min.diff.pct
Spatial	Differential Expression Analysis	seurat.findallmarkers.node	NULL	Seurat	FindAllMarkers	node
Spatial	Differential Expression Analysis	seurat.findallmarkers.only.pos	FALSE	Seurat	FindAllMarkers	only.pos
Spatial	Differential Expression Analysis	seurat.findallmarkers.max.cells.per.ident	Inf	Seurat	FindAllMarkers	max.cells.per.ident
Spatial	Differential Expression Analysis	seurat.findallmarkers.random.seed	1	Seurat	FindAllMarkers	random.seed
Spatial	Differential Expression Analysis	seurat.findallmarkers.latent.vars	NULL	Seurat	FindAllMarkers	latent.vars
Spatial	Differential Expression Analysis	seurat.findallmarkers.min.cells.feature	3	Seurat	FindAllMarkers	min.cells.feature
Spatial	Differential Expression Analysis	seurat.findallmarkers.min.cells.group	3	Seurat	FindAllMarkers	min.cells.group
Spatial	Differential Expression Analysis	seurat.findallmarkers.mean.fxn	NULL	Seurat	FindAllMarkers	mean.fxn
Spatial	Differential Expression Analysis	seurat.findallmarkers.fc.name	NULL	Seurat	FindAllMarkers	fc.name
Spatial	Differential Expression Analysis	seurat.findallmarkers.base	2	Seurat	FindAllMarkers	base
Spatial	Differential Expression Analysis	seurat.findallmarkers.return.thresh	0.05	Seurat	FindAllMarkers	return.thresh
Spatial	Differential Expression Analysis	seurat.findallmarkers.densify	FALSE	Seurat	FindAllMarkers	densify
Spatial	Cell Type Prediction	singler.ref	"HumanPrimaryCellAtlas"	SingleR	SingleR	ref
Spatial	Cell Type Prediction	singler.labels	"HumanPrimaryCellAtlasLevel2"	SingleR	SingleR	labels
Spatial	Cell Type Prediction	singler.method	NULL	SingleR	SingleR	method
Spatial	Cell Type Prediction	singler.genes	"de"	SingleR	SingleR	genes
Spatial	Cell Type Prediction	singler.sd.thresh	1	SingleR	SingleR	sd.thresh
Spatial	Cell Type Prediction	singler.de.method	"classic"	SingleR	SingleR	de.method
Spatial	Cell Type Prediction	singler.de.n	NULL	SingleR	SingleR	de.n
Spatial	Cell Type Prediction	singler.de.args	list()	SingleR	SingleR	de.args
Spatial	Cell Type Prediction	singler.aggr.ref	FALSE	SingleR	SingleR	aggr.ref
Spatial	Cell Type Prediction	singler.aggr.args	list()	SingleR	SingleR	aggr.args
Spatial	Cell Type Prediction	singler.recompute	TRUE	SingleR	SingleR	recompute
Spatial	Cell Type Prediction	singler.restrict	NULL	SingleR	SingleR	restrict
Spatial	Cell Type Prediction	singler.quantile	0.8	SingleR	SingleR	quantile
Spatial	Cell Type Prediction	singler.fine.tune	TRUE	SingleR	SingleR	fine.tune
Spatial	Cell Type Prediction	singler.tune.thresh	0.05	SingleR	SingleR	tune.thresh
Spatial	Cell Type Prediction	singler.prune	TRUE	SingleR	SingleR	prune
Spatial	Cell Type Prediction	singler.assay.type.test	"logcounts"	SingleR	SingleR	assay.type.test
Spatial	Cell Type Prediction	singler.assay.type.ref	"logcounts"	SingleR	SingleR	assay.type.ref
Spatial	Cell Type Prediction	singler.check.missing	TRUE	SingleR	SingleR	check.missing
Spatial	Quality Control	seurat.scrnaseq.createSeuratobject.min.cells	3	Seurat	CreateSeuratObject	min.cells
Spatial	Quality Control	seurat.scrnaseq.subset.min.nFeature_RNA	200	Seurat	subset	min.nFeature_RNA
Spatial	Quality Control	seurat.scrnaseq.subset.max.nFeature_RNA	6000	Seurat	subset	max.nFeature_RNA
Spatial	Quality Control	seurat.scrnaseq.subset.max.percent.mt	10	Seurat	subset	max.percent.mt
Spatial	Normalization	seurat.scrnaseq.sctransform.assay	"RNA"	Seurat	SCTransform	assay
Spatial	Normalization	seurat.scrnaseq.sctransform.new.assay.name	"SCT"	Seurat	SCTransform	new.assay.name
Spatial	Normalization	seurat.scrnaseq.sctransform.reference.SCT.model	NULL	Seurat	SCTransform	reference.SCT.model
Spatial	Normalization	seurat.scrnaseq.sctransform.do.correct.umi	TRUE	Seurat	SCTransform	do.correct.umi
Spatial	Normalization	seurat.scrnaseq.sctransform.ncells	3000	Seurat	SCTransform	ncells
Spatial	Normalization	seurat.scrnaseq.sctransform.residual.features	NULL	Seurat	SCTransform	residual.features
Spatial	Normalization	seurat.scrnaseq.sctransform.variable.features.n	3000	Seurat	SCTransform	variable.features.n
Spatial	Normalization	seurat.scrnaseq.sctransform.variable.features.rv.th	1.3	Seurat	SCTransform	variable.features.rv.th
Spatial	Normalization	seurat.scrnaseq.sctransform.vars.to.regress	NULL	Seurat	SCTransform	vars.to.regress
Spatial	Normalization	seurat.scrnaseq.sctransform.do.scale	FALSE	Seurat	SCTransform	do.scale
Spatial	Normalization	seurat.scrnaseq.sctransform.do.center	TRUE	Seurat	SCTransform	do.center
Spatial	Normalization	seurat.scrnaseq.sctransform.conserve.memory	FALSE	Seurat	SCTransform	conserve.memory
Spatial	Normalization	seurat.scrnaseq.sctransform.return.only.var.genes	TRUE	Seurat	SCTransform	return.only.var.genes
Spatial	Normalization	seurat.scrnaseq.sctransform.seed.use	1448145	Seurat	SCTransform	seed.use
Spatial	Dimension Reduction	seurat.scrnaseq.runpca.assay	NULL	Seurat	RunPCA	assay
Spatial	Dimension Reduction	seurat.scrnaseq.runpca.features	NULL	Seurat	RunPCA	features
Spatial	Dimension Reduction	seurat.scrnaseq.runpca.npcs	50	Seurat	RunPCA	npcs
Spatial	Dimension Reduction	seurat.scrnaseq.runpca.rev.pca	FALSE	Seurat	RunPCA	rev.pca
Spatial	Dimension Reduction	seurat.scrnaseq.runpca.weight.by.var	TRUE	Seurat	RunPCA	weight.by.var
Spatial	Dimension Reduction	seurat.scrnaseq.runpca.ndims.print	1:5	Seurat	RunPCA	ndims.print
Spatial	Dimension Reduction	seurat.scrnaseq.runpca.nfeatures.print	30	Seurat	RunPCA	nfeatures.print
Spatial	Dimension Reduction	seurat.scrnaseq.runpca.reduction.name	"pca"	Seurat	RunPCA	reduction.name
Spatial	Dimension Reduction	seurat.scrnaseq.runpca.reduction.key	"PC_"	Seurat	RunPCA	reduction.key
Spatial	Dimension Reduction	seurat.scrnaseq.runpca.seed.use	42	Seurat	RunPCA	seed.use
Spatial	Dimension Reduction	seurat.scrnaseq.runumap.pcs	30	Seurat	RunUMAP	pcs
Spatial	Dimension Reduction	seurat.scrnaseq.runumap.features	NULL	Seurat	RunUMAP	features
Spatial	Dimension Reduction	seurat.scrnaseq.runumap.graph	NULL	Seurat	RunUMAP	graph
Spatial	Dimension Reduction	seurat.scrnaseq.runumap.assay	NULL	Seurat	RunUMAP	assay
Spatial	Dimension Reduction	seurat.scrnaseq.runumap.nn.name	NULL	Seurat	RunUMAP	nn.name
Spatial	Dimension Reduction	seurat.scrnaseq.runumap.slot	"data"	Seurat	RunUMAP	slot
Spatial	Dimension Reduction	seurat.scrnaseq.runumap.umap.method	"uwot"	Seurat	RunUMAP	umap.method
Spatial	Dimension Reduction	seurat.scrnaseq.runumap.reduction.model	NULL	Seurat	RunUMAP	reduction.model
Spatial	Dimension Reduction	seurat.scrnaseq.runumap.return.model	FALSE	Seurat	RunUMAP	return.model
Spatial	Dimension Reduction	seurat.scrnaseq.runumap.n.neighbors	30L	Seurat	RunUMAP	n.neighbors
Spatial	Dimension Reduction	seurat.scrnaseq.runumap.n.components	2L	Seurat	RunUMAP	n.components
Spatial	Dimension Reduction	seurat.scrnaseq.runumap.metric	"cosine"	Seurat	RunUMAP	metric
Spatial	Dimension Reduction	seurat.scrnaseq.runumap.n.epochs	NULL	Seurat	RunUMAP	n.epochs
Spatial	Dimension Reduction	seurat.scrnaseq.runumap.learning.rate	1	Seurat	RunUMAP	learning.rate
Spatial	Dimension Reduction	seurat.scrnaseq.runumap.min.dist	0.3	Seurat	RunUMAP	min.dist
Spatial	Dimension Reduction	seurat.scrnaseq.runumap.spread	1	Seurat	RunUMAP	spread
Spatial	Dimension Reduction	seurat.scrnaseq.runumap.set.op.mix.ratio	1	Seurat	RunUMAP	set.op.mix.ratio
Spatial	Dimension Reduction	seurat.scrnaseq.runumap.local.connectivity	1L	Seurat	RunUMAP	local.connectivity
Spatial	Dimension Reduction	seurat.scrnaseq.runumap.repulsion.strength	1	Seurat	RunUMAP	repulsion.strength
Spatial	Dimension Reduction	seurat.scrnaseq.runumap.negative.sample.rate	5L	Seurat	RunUMAP	negative.sample.rate
Spatial	Dimension Reduction	seurat.scrnaseq.runumap.a	NULL	Seurat	RunUMAP	a
Spatial	Dimension Reduction	seurat.scrnaseq.runumap.b	NULL	Seurat	RunUMAP	b
Spatial	Dimension Reduction	seurat.scrnaseq.runumap.uwot.sgd	FALSE	Seurat	RunUMAP	uwot.sgd
Spatial	Dimension Reduction	seurat.scrnaseq.runumap.seed.use	42L	Seurat	RunUMAP	seed.use
Spatial	Dimension Reduction	seurat.scrnaseq.runumap.metric.kwds	NULL	Seurat	RunUMAP	metric.kwds
Spatial	Dimension Reduction	seurat.scrnaseq.runumap.angular.rp.forest	FALSE	Seurat	RunUMAP	angular.rp.forest
Spatial	Dimension Reduction	seurat.scrnaseq.runumap.densmap	FALSE	Seurat	RunUMAP	densmap
Spatial	Dimension Reduction	seurat.scrnaseq.runumap.dens.lambda	2	Seurat	RunUMAP	dens.lambda
Spatial	Dimension Reduction	seurat.scrnaseq.runumap.dens.frac	0.3	Seurat	RunUMAP	dens.frac
Spatial	Dimension Reduction	seurat.scrnaseq.runumap.dens.var.shift	0.1	Seurat	RunUMAP	dens.var.shift
Spatial	Dimension Reduction	seurat.scrnaseq.runumap.reduction.name	"umap"	Seurat	RunUMAP	reduction.name
Spatial	Dimension Reduction	seurat.scrnaseq.runumap.reduction.key	"UMAP_"	Seurat	RunUMAP	reduction.key
Spatial	Dimension Reduction	seurat.scrnaseq.runtsne.cells	NULL	Seurat	RunTSNE	cells
Spatial	Dimension Reduction	seurat.scrnaseq.runtsne.features	NULL	Seurat	RunTSNE	features
Spatial	Dimension Reduction	seurat.scrnaseq.runtsne.seed.use	1	Seurat	RunTSNE	seed.use
Spatial	Dimension Reduction	seurat.scrnaseq.runtsne.tsne.method	"Rtsne"	Seurat	RunTSNE	tsne.method
Spatial	Dimension Reduction	seurat.scrnaseq.runtsne.dim.embed	2	Seurat	RunTSNE	dim.embed
Spatial	Dimension Reduction	seurat.scrnaseq.runtsne.distance.matrix	NULL	Seurat	RunTSNE	distance.matrix
Spatial	Dimension Reduction	seurat.scrnaseq.runtsne.reduction.name	"tsne"	Seurat	RunTSNE	reduction.name
Spatial	Dimension Reduction	seurat.scrnaseq.runtsne.reduction.key	"tSNE_"	Seurat	RunTSNE	reduction.key
Spatial	Dimension Reduction	seurat.scrnaseq.runtsne.check_duplicates	FALSE	Seurat	RunTSNE	check_duplicates
Spatial	Clustering	seurat.scrnaseq.findneighbors.assay	NULL	Seurat	FindNeighbors	assay
Spatial	Clustering	seurat.scrnaseq.findneighbors.features	NULL	Seurat	FindNeighbors	features
Spatial	Clustering	seurat.scrnaseq.findneighbors.k.param	20	Seurat	FindNeighbors	k.param
Spatial	Clustering	seurat.scrnaseq.findneighbors.return.neighbor	FALSE	Seurat	FindNeighbors	return.neighbor
Spatial	Clustering	seurat.scrnaseq.findneighbors.prune.SNN	1/15	Seurat	FindNeighbors	prune.SNN
Spatial	Clustering	seurat.scrnaseq.findneighbors.nn.method	"annoy"	Seurat	FindNeighbors	nn.method
Spatial	Clustering	seurat.scrnaseq.findneighbors.n.trees	50	Seurat	FindNeighbors	n.trees
Spatial	Clustering	seurat.scrnaseq.findneighbors.annoy.metric	"euclidean"	Seurat	FindNeighbors	annoy.metric
Spatial	Clustering	seurat.scrnaseq.findneighbors.nn.eps	0	Seurat	FindNeighbors	nn.eps
Spatial	Clustering	seurat.scrnaseq.findneighbors.force.recalc	FALSE	Seurat	FindNeighbors	force.recalc
Spatial	Clustering	seurat.scrnaseq.findneighbors.do.plot	FALSE	Seurat	FindNeighbors	do.plot
Spatial	Clustering	seurat.scrnaseq.findneighbors.graph.name	NULL	Seurat	FindNeighbors	graph.name
Spatial	Clustering	seurat.scrnaseq.findneighbors.l2.norm	FALSE	Seurat	FindNeighbors	l2.norm
Spatial	Clustering	seurat.scrnaseq.findneighbors.cache.index	FALSE	Seurat	FindNeighbors	cache.index
Spatial	Clustering	seurat.scrnaseq.findclusters.graph.name	NULL	Seurat	FindClusters	graph.name
Spatial	Clustering	seurat.scrnaseq.findclusters.modularity.fxn	1	Seurat	FindClusters	modularity.fxn
Spatial	Clustering	seurat.scrnaseq.findclusters.initial.membership	NULL	Seurat	FindClusters	initial.membership
Spatial	Clustering	seurat.scrnaseq.findclusters.node.sizes	NULL	Seurat	FindClusters	node.sizes
Spatial	Clustering	seurat.scrnaseq.findclusters.resolution	0.8	Seurat	FindClusters	resolution
Spatial	Clustering	seurat.scrnaseq.findclusters.method	"matrix"	Seurat	FindClusters	method
Spatial	Clustering	seurat.scrnaseq.findclusters.algorithm	1	Seurat	FindClusters	algorithm
Spatial	Clustering	seurat.scrnaseq.findclusters.n.start	10	Seurat	FindClusters	n.start
Spatial	Clustering	seurat.scrnaseq.findclusters.n.iter	10	Seurat	FindClusters	n.iter
Spatial	Clustering	seurat.scrnaseq.findclusters.random.seed	0	Seurat	FindClusters	random.seed
Spatial	Clustering	seurat.scrnaseq.findclusters.group.singletons	TRUE	Seurat	FindClusters	group.singletons
Spatial	Clustering	seurat.scrnaseq.findclusters.temp.file.location	NULL	Seurat	FindClusters	temp.file.location
Spatial	Clustering	seurat.scrnaseq.findclusters.edge.file.name	NULL	Seurat	FindClusters	edge.file.name
Spatial	Cell Type Prediction	singler.scrnaseq.ref	"HumanPrimaryCellAtlas"	SingleR	SingleR	ref
Spatial	Cell Type Prediction	singler.scrnaseq.labels	"HumanPrimaryCellAtlasLevel1"	SingleR	SingleR	labels
Spatial	Cell Type Prediction	singler.scrnaseq.method	NULL	SingleR	SingleR	method
Spatial	Cell Type Prediction	singler.scrnaseq.genes	"de"	SingleR	SingleR	genes
Spatial	Cell Type Prediction	singler.scrnaseq.sd.thresh	1	SingleR	SingleR	sd.thresh
Spatial	Cell Type Prediction	singler.scrnaseq.de.method	"classic"	SingleR	SingleR	de.method
Spatial	Cell Type Prediction	singler.scrnaseq.de.n	NULL	SingleR	SingleR	de.n
Spatial	Cell Type Prediction	singler.scrnaseq.de.args	list()	SingleR	SingleR	de.args
Spatial	Cell Type Prediction	singler.scrnaseq.aggr.ref	FALSE	SingleR	SingleR	aggr.ref
Spatial	Cell Type Prediction	singler.scrnaseq.aggr.args	list()	SingleR	SingleR	aggr.args
Spatial	Cell Type Prediction	singler.scrnaseq.recompute	TRUE	SingleR	SingleR	recompute
Spatial	Cell Type Prediction	singler.scrnaseq.restrict	NULL	SingleR	SingleR	restrict
Spatial	Cell Type Prediction	singler.scrnaseq.quantile	0.8	SingleR	SingleR	quantile
Spatial	Cell Type Prediction	singler.scrnaseq.fine.tune	TRUE	SingleR	SingleR	fine.tune
Spatial	Cell Type Prediction	singler.scrnaseq.tune.thresh	0.05	SingleR	SingleR	tune.thresh
Spatial	Cell Type Prediction	singler.scrnaseq.prune	TRUE	SingleR	SingleR	prune
Spatial	Cell Type Prediction	singler.scrnaseq.assay.type.test	"logcounts"	SingleR	SingleR	assay.type.test
Spatial	Cell Type Prediction	singler.scrnaseq.assay.type.ref	"logcounts"	SingleR	SingleR	assay.type.ref
Spatial	Cell Type Prediction	singler.scrnaseq.check.missing	TRUE	SingleR	SingleR	check.missing
Spatial	Multimodal Analysis	seurat.multimodalintegration.findfransferanchors.normalization.method	"SCT"	Seurat	FindTransferAnchors	normalization.method
Spatial	Multimodal Analysis	seurat.multimodalintegration.findfransferanchors.recompute.residuals	TRUE	Seurat	FindTransferAnchors	recompute.residuals
Spatial	Multimodal Analysis	seurat.multimodalintegration.findfransferanchors.reference.assay	NULL	Seurat	FindTransferAnchors	reference.assay
Spatial	Multimodal Analysis	seurat.multimodalintegration.findfransferanchors.reference.neighbors	NULL	Seurat	FindTransferAnchors	reference.neighbors
Spatial	Multimodal Analysis	seurat.multimodalintegration.findfransferanchors.query.assay	NULL	Seurat	FindTransferAnchors	query.assay
Spatial	Multimodal Analysis	seurat.multimodalintegration.findfransferanchors.reduction	"pcaproject"	Seurat	FindTransferAnchors	reduction
Spatial	Multimodal Analysis	seurat.multimodalintegration.findfransferanchors.reference.reduction	NULL	Seurat	FindTransferAnchors	reference.reduction
Spatial	Multimodal Analysis	seurat.multimodalintegration.findfransferanchors.project.query	FALSE	Seurat	FindTransferAnchors	project.query
Spatial	Multimodal Analysis	seurat.multimodalintegration.findfransferanchors.features	NULL	Seurat	FindTransferAnchors	features
Spatial	Multimodal Analysis	seurat.multimodalintegration.findfransferanchors.scale	TRUE	Seurat	FindTransferAnchors	scale
Spatial	Multimodal Analysis	seurat.multimodalintegration.findfransferanchors.npcs	30	Seurat	FindTransferAnchors	npcs
Spatial	Multimodal Analysis	seurat.multimodalintegration.findfransferanchors.l2.norm	TRUE	Seurat	FindTransferAnchors	l2.norm
Spatial	Multimodal Analysis	seurat.multimodalintegration.findfransferanchors.k.anchor	5	Seurat	FindTransferAnchors	k.anchor
Spatial	Multimodal Analysis	seurat.multimodalintegration.findfransferanchors.k.filter	200	Seurat	FindTransferAnchors	k.filter
Spatial	Multimodal Analysis	seurat.multimodalintegration.findfransferanchors.k.score	30	Seurat	FindTransferAnchors	k.score
Spatial	Multimodal Analysis	seurat.multimodalintegration.findfransferanchors.max.features	200	Seurat	FindTransferAnchors	max.features
Spatial	Multimodal Analysis	seurat.multimodalintegration.findfransferanchors.nn.method	"annoy"	Seurat	FindTransferAnchors	nn.method
Spatial	Multimodal Analysis	seurat.multimodalintegration.findfransferanchors.n.trees	50	Seurat	FindTransferAnchors	n.trees
Spatial	Multimodal Analysis	seurat.multimodalintegration.findfransferanchors.eps	0	Seurat	FindTransferAnchors	eps
Spatial	Multimodal Analysis	seurat.multimodalintegration.findfransferanchors.approx.pca	TRUE	Seurat	FindTransferAnchors	approx.pca
Spatial	Multimodal Analysis	seurat.multimodalintegration.findfransferanchors.mapping.score.k	NULL	Seurat	FindTransferAnchors	mapping.score.k
Spatial	Multimodal Analysis	seurat.multimodalintegration.transferdata.reference	NULL	Seurat	TransferData	reference
Spatial	Multimodal Analysis	seurat.multimodalintegration.transferdata.query	NULL	Seurat	TransferData	query
Spatial	Multimodal Analysis	seurat.multimodalintegration.transferdata.weight.reduction	"pcaproject"	Seurat	TransferData	weight.reduction
Spatial	Multimodal Analysis	seurat.multimodalintegration.transferdata.l2.norm	FALSE	Seurat	TransferData	l2.norm
Spatial	Multimodal Analysis	seurat.multimodalintegration.transferdata.k.weight	50	Seurat	TransferData	k.weight
Spatial	Multimodal Analysis	seurat.multimodalintegration.transferdata.sd.weight	1	Seurat	TransferData	sd.weight
Spatial	Multimodal Analysis	seurat.multimodalintegration.transferdata.eps	0	Seurat	TransferData	eps
Spatial	Multimodal Analysis	seurat.multimodalintegration.transferdata.n.trees	50	Seurat	TransferData	n.trees
Spatial	Multimodal Analysis	seurat.multimodalintegration.transferdata.slot	"data"	Seurat	TransferData	slot
Spatial	Multimodal Analysis	seurat.multimodalintegration.transferdata.prediction.assay	TRUE	Seurat	TransferData	prediction.assay
Spatial	Multimodal Analysis	seurat.multimodalintegration.transferdata.store.weights	TRUE	Seurat	TransferData	store.weights

## Sheet: scCNV
Omics	Step	Ursa_Parameter	Ursa_Default_Setting	Dependency_Software	Dependency_Software_Function	Dependency_Software_Parameter
scCNV	Initialization	diploid.min.event_confidence	100	-	-	-
scCNV	Initialization	nondiploid.min.event_confidence	100	-	-	-
scCNV	Initialization	confidence_threshold_quantile	25	-	-	-
scCNV	Initialization	size_threshold_quantile	25	-	-	-
scCNV	Initialization	cnv_cell_threshold	5	-	-	-
scCNV	Clustering	region_type.hclust.method	"complete"	stats	hclust	region_type.hclust.method
scCNV	Initialization	min.cnv_event_size	NULL	-	-	-
scCNV	Initialization	min.cnv_event_confidence	NULL	-	-	-
scCNV	Initialization	min.mappable.size	NULL	-	-	-
scCNV	Clustering	adegenet.find.clusters.clust	NULL	adegenet	find.clusters	clust
scCNV	Clustering	adegenet.find.clusters.n.pca	200	adegenet	find.clusters	n.pca
scCNV	Clustering	adegenet.find.clusters.n.clust	NULL	adegenet	find.clusters	n.clust
scCNV	Clustering	adegenet.find.clusters.method	"kmeans"	adegenet	find.clusters	method
scCNV	Clustering	adegenet.find.clusters.stat	"BIC"	adegenet	find.clusters	stat
scCNV	Clustering	adegenet.find.clusters.choose.n.clust	FALSE	adegenet	find.clusters	choose.n.clust
scCNV	Clustering	adegenet.find.clusters.criterion	"goodfit"	adegenet	find.clusters	criterion
scCNV	Clustering	adegenet.find.clusters.max.n.clust	10	adegenet	find.clusters	max.n.clust
scCNV	Clustering	adegenet.find.clusters.n.iter	1e5	adegenet	find.clusters	n.iter
scCNV	Clustering	adegenet.find.clusters.n.start	10	adegenet	find.clusters	n.start
scCNV	Clustering	adegenet.find.clusters.center	TRUE	adegenet	find.clusters	center
scCNV	Clustering	adegenet.find.clusters.scale	TRUE	adegenet	find.clusters	scale
scCNV	Clustering	adegenet.find.clusters.pca.select	"nbEig"	adegenet	find.clusters	pca.select
scCNV	Clustering	adegenet.find.clusters.perc.pca	NULL	adegenet	find.clusters	perc.pca
scCNV	Clustering	adegenet.find.clusters.dudi	NULL	adegenet	find.clusters	dudi
scCNV	Dimension Reduction	adegenet.dapc.n.pca	200	adegenet	dapc	n.pca
scCNV	Dimension Reduction	adegenet.dapc.n.da	10	adegenet	dapc	n.da
scCNV	Dimension Reduction	adegenet.dapc.center	TRUE	adegenet	dapc	center
scCNV	Dimension Reduction	adegenet.dapc.scale	FALSE	adegenet	dapc	scale
scCNV	Dimension Reduction	adegenet.dapc.var.contrib	TRUE	adegenet	dapc	var.contrib
scCNV	Dimension Reduction	adegenet.dapc.var.loadings	FALSE	adegenet	dapc	var.loadings
scCNV	Dimension Reduction	adegenet.dapc.pca.info	TRUE	adegenet	dapc	pca.info
scCNV	Dimension Reduction	adegenet.dapc.pca.select	"nbEig"	adegenet	dapc	pca.select
scCNV	Dimension Reduction	adegenet.dapc.perc.pca	NULL	adegenet	dapc	perc.pca
scCNV	Dimension Reduction	adegenet.dapc.dudi	NULL	adegenet	dapc	dudi
scCNV	Dimension Reduction	umap.method	"naive"	umap	umap	method
scCNV	Dimension Reduction	umap.preserve.seed	TRUE	umap	umap	preserve.seed
scCNV	Clustering	cell_binary_cnv.hclust.method	"complete"	stats	hclust	method
scCNV	Clustering	ploidy.hclust.method	'complete'	stats	hclust	method
scCNV	Clustering	ape.fastme.bal.nni	TRUE	ape	fastme.bal	nni
scCNV	Clustering	ape.fastme.bal.spr	TRUE	ape	fastme.bal	spr
scCNV	Clustering	ape.fastme.bal.tbr	FALSE	ape	fastme.bal	tbr

## Sheet: CyTOF
Omics	Step	Ursa_Parameter	Ursa_Default_Setting	Dependency_Software	Dependency_Software_Function	Dependency_Software_Parameter
CyTOF	Initialization	flowcore.read.fcs.transformation	FALSE	flowCore	read.FCS	transformation
CyTOF	Initialization	flowcore.read.fcs.which.lines	NULL	flowCore	read.FCS	which.lines
CyTOF	Initialization	flowcore.read.fcs.alter.names	FALSE	flowCore	read.FCS	alter.names
CyTOF	Initialization	flowcore.read.fcs.column.pattern	NULL	flowCore	read.FCS	column.pattern
CyTOF	Initialization	flowcore.read.fcs.invert.pattern	FALSE	flowCore	read.FCS	invert.pattern
CyTOF	Initialization	flowcore.read.fcs.decades	0	flowCore	read.FCS	decades
CyTOF	Initialization	flowcore.read.fcs.ncdf	FALSE	flowCore	read.FCS	ncdf
CyTOF	Initialization	flowcore.read.fcs.min.limit	NULL	flowCore	read.FCS	min.limit
CyTOF	Initialization	flowcore.read.fcs.truncate_max_range	FALSE	flowCore	read.FCS	truncate_max_range
CyTOF	Initialization	flowcore.read.fcs.dataset	NULL	flowCore	read.FCS	dataset
CyTOF	Initialization	flowcore.read.fcs.emptyValue	TRUE	flowCore	read.FCS	emptyValue
CyTOF	Initialization	flowcore.read.fcs.channel_alias	NULL	flowCore	read.FCS	channel_alias
CyTOF	Scaling	cofactor	5	-	-	-
CyTOF	Clustering	limma.plotmds.top	500	limma	plotMDS	top
CyTOF	Clustering	limma.plotmds.gene.selection	"pairwise"	limma	plotMDS	gene.selection
CyTOF	Dimension Reduction	stats.prcomp.retx	TRUE	stats	prcomp	retx
CyTOF	Dimension Reduction	stats.prcomp.center	TRUE	stats	prcomp	center
CyTOF	Dimension Reduction	stats.prcomp.scale.	FALSE	stats	prcomp	scale.
CyTOF	Dimension Reduction	stats.prcomp.tol	NULL	stats	prcomp	tol
CyTOF	Dimension Reduction	stats.prcomp.rank.	NULL	stats	prcomp	rank.
CyTOF	Clustering	samplecluster.hclust.method	"complete"	stats	hclust	method
CyTOF	Initialization	flowsom.readinput.pattern	".fcs"	FlowSOM	ReadInput	pattern
CyTOF	Initialization	flowsom.readinput.compensate	FALSE	FlowSOM	ReadInput	compensate
CyTOF	Initialization	flowsom.readinput.spillover	NULL	FlowSOM	ReadInput	spillover
CyTOF	Initialization	flowsom.readinput.transform	FALSE	FlowSOM	ReadInput	transform
CyTOF	Initialization	flowsom.readinput.toTransform	NULL	FlowSOM	ReadInput	toTransform
CyTOF	Initialization	flowsom.readinput.transformFunction	NULL	FlowSOM	ReadInput	transformFunction
CyTOF	Initialization	flowsom.readinput.transformList	NULL	FlowSOM	ReadInput	transformList
CyTOF	Initialization	flowsom.readinput.scale	FALSE	FlowSOM	ReadInput	scale
CyTOF	Initialization	flowsom.readinput.scaled.center	TRUE	FlowSOM	ReadInput	scaled.center
CyTOF	Initialization	flowsom.readinput.scaled.scale	TRUE	FlowSOM	ReadInput	scaled.scale
CyTOF	Initialization	flowsom.readinput.silent	FALSE	FlowSOM	ReadInput	silent
CyTOF	Clustering	flowsom.buildsom.colsToUse	NULL	FlowSOM	BuildSOM	colsToUse
CyTOF	Clustering	flowsom.buildsom.silent	FALSE	FlowSOM	BuildSOM	silent
CyTOF	Clustering	flowsom.buildsom.outlierMAD	4	FlowSOM	BuildSOM	outlierMAD
CyTOF	Clustering	consensusclusterplus.reps	50	ConsensusClusterPlus	ConsensusClusterPlus	reps
CyTOF	Clustering	consensusclusterplus.pItem	0.9	ConsensusClusterPlus	ConsensusClusterPlus	pItem
CyTOF	Clustering	consensusclusterplus.pFeature	1	ConsensusClusterPlus	ConsensusClusterPlus	pFeature
CyTOF	Clustering	consensusclusterplus.clusterAlg	"hc"	ConsensusClusterPlus	ConsensusClusterPlus	clusterAlg
CyTOF	Clustering	consensusclusterplus.title	"untitled_consensus_cluster"	ConsensusClusterPlus	ConsensusClusterPlus	title
CyTOF	Clustering	consensusclusterplus.innerLinkage	"complete"	ConsensusClusterPlus	ConsensusClusterPlus	innerLinkage
CyTOF	Clustering	consensusclusterplus.finalLinkage	"complete"	ConsensusClusterPlus	ConsensusClusterPlus	finalLinkage
CyTOF	Clustering	consensusclusterplus.distance	"euclidean"	ConsensusClusterPlus	ConsensusClusterPlus	distance
CyTOF	Clustering	consensusclusterplus.ml	NULL	ConsensusClusterPlus	ConsensusClusterPlus	ml
CyTOF	Clustering	consensusclusterplus.tmyPal	NULL	ConsensusClusterPlus	ConsensusClusterPlus	tmyPal
CyTOF	Clustering	consensusclusterplus.seed	1234	ConsensusClusterPlus	ConsensusClusterPlus	seed
CyTOF	Clustering	consensusclusterplus.weightsItem	NULL	ConsensusClusterPlus	ConsensusClusterPlus	weightsItem
CyTOF	Clustering	consensusclusterplus.weightsFeature	NULL	ConsensusClusterPlus	ConsensusClusterPlus	weightsFeature
CyTOF	Clustering	consensusclusterplus.corUse	"everything"	ConsensusClusterPlus	ConsensusClusterPlus	corUse
CyTOF	Clustering	cellcluster.hclust.method	"complete"	stats	hclust	method
CyTOF	Dimension Reduction	stats.prcomp.integrated.retx	TRUE	stats	prcomp	retx
CyTOF	Dimension Reduction	stats.prcomp.integrated.center	TRUE	stats	prcomp	center
CyTOF	Dimension Reduction	stats.prcomp.integrated.scale.	FALSE	stats	prcomp	scale.
CyTOF	Dimension Reduction	stats.prcomp.integrated.tol	NULL	stats	prcomp	tol
CyTOF	Dimension Reduction	stats.prcomp.integrated.rank.	NULL	stats	prcomp	rank.
CyTOF	Dimension Reduction	umap.method	"naive"	umap	umap	umap.method
CyTOF	Dimension Reduction	umap.preserve.seed	TRUE	umap	umap	umap.preserve.seed
CyTOF	Dimension Reduction	umap.somcodes.method	"naive"	umap	umap	method
CyTOF	Dimension Reduction	umap.somcodes.preserve.seed	TRUE	umap	umap	preserve.seed
CyTOF	Dimension Reduction	rtsne.somcodes.dims	2	Rtsne	Rtsne	dims
CyTOF	Dimension Reduction	rtsne.somcodes.initial_dims	50	Rtsne	Rtsne	initial_dims
CyTOF	Dimension Reduction	rtsne.somcodes.perplexity	30	Rtsne	Rtsne	perplexity
CyTOF	Dimension Reduction	rtsne.somcodes.theta	0.5	Rtsne	Rtsne	theta
CyTOF	Dimension Reduction	rtsne.somcodes.check_duplicates	TRUE	Rtsne	Rtsne	check_duplicates
CyTOF	Dimension Reduction	rtsne.somcodes.pca	TRUE	Rtsne	Rtsne	pca
CyTOF	Dimension Reduction	rtsne.somcodes.partial_pca	FALSE	Rtsne	Rtsne	partial_pca
CyTOF	Dimension Reduction	rtsne.somcodes.max_iter	1000	Rtsne	Rtsne	max_iter
CyTOF	Dimension Reduction	rtsne.somcodes.is_distance	FALSE	Rtsne	Rtsne	is_distance
CyTOF	Dimension Reduction	rtsne.somcodes.Y_init	NULL	Rtsne	Rtsne	Y_init
CyTOF	Dimension Reduction	rtsne.somcodes.pca_center	TRUE	Rtsne	Rtsne	pca_center
CyTOF	Dimension Reduction	rtsne.somcodes.pca_scale	FALSE	Rtsne	Rtsne	pca_scale
CyTOF	Dimension Reduction	rtsne.somcodes.normalize	TRUE	Rtsne	Rtsne	normalize
CyTOF	Dimension Reduction	rtsne.somcodes.momentum	0.5	Rtsne	Rtsne	momentum
CyTOF	Dimension Reduction	rtsne.somcodes.final_momentum	0.8	Rtsne	Rtsne	final_momentum
CyTOF	Dimension Reduction	rtsne.somcodes.eta	200	Rtsne	Rtsne	eta
CyTOF	Dimension Reduction	rtsne.somcodes.exaggeration_factor	12	Rtsne	Rtsne	exaggeration_factor
CyTOF	Dimension Reduction	rtsne.somcodes.num_threads	1	Rtsne	Rtsne	num_threads
CyTOF	Dimension Reduction	stats.prcomp.somcodes.retx	TRUE	stats	prcomp	retx
CyTOF	Dimension Reduction	stats.prcomp.somcodes.center	TRUE	stats	prcomp	center
CyTOF	Dimension Reduction	stats.prcomp.somcodes.scale.	FALSE	stats	prcomp	scale.
CyTOF	Dimension Reduction	stats.prcomp.somcodes.tol	NULL	stats	prcomp	tol
CyTOF	Dimension Reduction	stats.prcomp.somcodes.rank.	NULL	stats	prcomp	rank.
CyTOF	Cell Type Prediction	min.cluster.medianexpr.fc	1.25	-	-	-
CyTOF	Cell Type Prediction	min.cluster.num.cells	3	-	-	-
CyTOF	Cell Type Prediction	min.somnode.medianexpr.fc	1.25	-	-	-
CyTOF	Cell Type Prediction	min.somnode.num.cells	3	-	-	-

## Sheet: Flow_Cytometry
Omics	Step	Ursa_Parameter	Ursa_Default_Setting	Dependency_Software	Dependency_Software_Function	Dependency_Software_Parameter
Flow_Cytometry	Initialization	cofactor	150	-	-	-
Flow_Cytometry	Initialization	flowcore.read.flowset.pattern	".fcs"	flowCore	read.flowSet	pattern
Flow_Cytometry	Initialization	flowcore.read.flowset.phenoData	NULL	flowCore	read.flowSet	phenoData
Flow_Cytometry	Initialization	flowcore.read.flowset.descriptions	NULL	flowCore	read.flowSet	descriptions
Flow_Cytometry	Initialization	flowcore.read.flowset.name.keyword	NULL	flowCore	read.flowSet	name.keyword
Flow_Cytometry	Initialization	flowcore.read.flowset.alter.names	TRUE	flowCore	read.flowSet	alter.names
Flow_Cytometry	Initialization	flowcore.read.flowset.which.lines	NULL	flowCore	read.flowSet	which.lines
Flow_Cytometry	Initialization	flowcore.read.flowset.column.pattern	NULL	flowCore	read.flowSet	column.pattern
Flow_Cytometry	Initialization	flowcore.read.flowset.invert.pattern	FALSE	flowCore	read.flowSet	invert.pattern
Flow_Cytometry	Initialization	flowcore.read.flowset.decades	0	flowCore	read.flowSet	decades
Flow_Cytometry	Initialization	flowcore.read.flowset.sep	"\t"	flowCore	read.flowSet	sep
Flow_Cytometry	Initialization	flowcore.read.flowset.as.is	TRUE	flowCore	read.flowSet	as.is
Flow_Cytometry	Initialization	flowcore.read.flowset.name	NULL	flowCore	read.flowSet	name
Flow_Cytometry	Initialization	flowcore.read.flowset.ncdf	FALSE	flowCore	read.flowSet	ncdf
Flow_Cytometry	Initialization	flowcore.read.flowset.dataset	NULL	flowCore	read.flowSet	dataset
Flow_Cytometry	Initialization	flowcore.read.flowset.min.limit	NULL	flowCore	read.flowSet	min.limit
Flow_Cytometry	Initialization	flowcore.read.flowset.truncate_max_range	TRUE	flowCore	read.flowSet	truncate_max_range
Flow_Cytometry	Initialization	flowcore.read.flowset.emptyValue	TRUE	flowCore	read.flowSet	emptyValue
Flow_Cytometry	Initialization	flowcore.read.flowset.ignore.text.offset	FALSE	flowCore	read.flowSet	ignore.text.offset
Flow_Cytometry	Initialization	flowcore.read.flowset.channel_alias	NULL	flowCore	read.flowSet	channel_alias
Flow_Cytometry	Scaling	cytoexplorer.cyto_transform.trans	NULL	CytoExploreR	cyto_transform	trans
Flow_Cytometry	Scaling	cytoexplorer.cyto_transform.channels	NULL	CytoExploreR	cyto_transform	channels
Flow_Cytometry	Scaling	cytoexplorer.cyto_transform.parent	"root"	CytoExploreR	cyto_transform	parent
Flow_Cytometry	Scaling	cytoexplorer.cyto_transform.select	NULL	CytoExploreR	cyto_transform	select
Flow_Cytometry	Scaling	cytoexplorer.cyto_transform.inverse	FALSE	CytoExploreR	cyto_transform	inverse
Flow_Cytometry	Scaling	cytoexplorer.cyto_transform.plot	TRUE	CytoExploreR	cyto_transform	plot
Flow_Cytometry	Scaling	cytoexplorer.cyto_transform.popup	FALSE	CytoExploreR	cyto_transform	popup
Flow_Cytometry	Scaling	cytoexplorer.cyto_transform.axes_limits	"machine"	CytoExploreR	cyto_transform	axes_limits
Flow_Cytometry	Clustering	limma.plotmds.top	500	limma	plotMDS	top
Flow_Cytometry	Clustering	limma.plotmds.gene.selection	"pairwise"	limma	plotMDS	gene.selection
Flow_Cytometry	Dimension Reduction	stats.prcomp.retx	TRUE	stats	prcomp	retx
Flow_Cytometry	Dimension Reduction	stats.prcomp.center	TRUE	stats	prcomp	center
Flow_Cytometry	Dimension Reduction	stats.prcomp.scale.	FALSE	stats	prcomp	scale.
Flow_Cytometry	Dimension Reduction	stats.prcomp.tol	NULL	stats	prcomp	tol
Flow_Cytometry	Dimension Reduction	stats.prcomp.rank.	NULL	stats	prcomp	rank.
Flow_Cytometry	Clustering	samplecluster.hclust.method	"complete"	stats	hclust	method
Flow_Cytometry	Initialization	flowsom.readinput.pattern	".fcs"	FlowSOM	ReadInput	pattern
Flow_Cytometry	Initialization	flowsom.readinput.compensate	FALSE	FlowSOM	ReadInput	compensate
Flow_Cytometry	Initialization	flowsom.readinput.spillover	NULL	FlowSOM	ReadInput	spillover
Flow_Cytometry	Initialization	flowsom.readinput.transform	FALSE	FlowSOM	ReadInput	transform
Flow_Cytometry	Initialization	flowsom.readinput.toTransform	NULL	FlowSOM	ReadInput	toTransform
Flow_Cytometry	Initialization	flowsom.readinput.transformFunction	flowCore::arcsinhTransform()	FlowSOM	ReadInput	transformFunction
Flow_Cytometry	Initialization	flowsom.readinput.transformList	NULL	FlowSOM	ReadInput	transformList
Flow_Cytometry	Initialization	flowsom.readinput.scale	FALSE	FlowSOM	ReadInput	scale
Flow_Cytometry	Initialization	flowsom.readinput.scaled.center	TRUE	FlowSOM	ReadInput	scaled.center
Flow_Cytometry	Initialization	flowsom.readinput.scaled.scale	TRUE	FlowSOM	ReadInput	scaled.scale
Flow_Cytometry	Initialization	flowsom.readinput.silent	FALSE	FlowSOM	ReadInput	silent
Flow_Cytometry	Clustering	flowsom.buildsom.colsToUse	NULL	FlowSOM	BuildSOM	colsToUse
Flow_Cytometry	Clustering	flowsom.buildsom.silent	FALSE	FlowSOM	BuildSOM	silent
Flow_Cytometry	Clustering	flowsom.buildsom.outlierMAD	4	FlowSOM	BuildSOM	outlierMAD
Flow_Cytometry	Clustering	consensusclusterplus.reps	50	ConsensusClusterPlus	ConsensusClusterPlus	reps
Flow_Cytometry	Clustering	consensusclusterplus.pItem	0.9	ConsensusClusterPlus	ConsensusClusterPlus	pItem
Flow_Cytometry	Clustering	consensusclusterplus.pFeature	1	ConsensusClusterPlus	ConsensusClusterPlus	pFeature
Flow_Cytometry	Clustering	consensusclusterplus.clusterAlg	"hc"	ConsensusClusterPlus	ConsensusClusterPlus	clusterAlg
Flow_Cytometry	Clustering	consensusclusterplus.title	"untitled_consensus_cluster"	ConsensusClusterPlus	ConsensusClusterPlus	title
Flow_Cytometry	Clustering	consensusclusterplus.innerLinkage	"complete"	ConsensusClusterPlus	ConsensusClusterPlus	innerLinkage
Flow_Cytometry	Clustering	consensusclusterplus.finalLinkage	"complete"	ConsensusClusterPlus	ConsensusClusterPlus	finalLinkage
Flow_Cytometry	Clustering	consensusclusterplus.distance	"euclidean"	ConsensusClusterPlus	ConsensusClusterPlus	distance
Flow_Cytometry	Clustering	consensusclusterplus.ml	NULL	ConsensusClusterPlus	ConsensusClusterPlus	ml
Flow_Cytometry	Clustering	consensusclusterplus.tmyPal	NULL	ConsensusClusterPlus	ConsensusClusterPlus	tmyPal
Flow_Cytometry	Clustering	consensusclusterplus.seed	1234	ConsensusClusterPlus	ConsensusClusterPlus	seed
Flow_Cytometry	Clustering	consensusclusterplus.weightsItem	NULL	ConsensusClusterPlus	ConsensusClusterPlus	weightsItem
Flow_Cytometry	Clustering	consensusclusterplus.weightsFeature	NULL	ConsensusClusterPlus	ConsensusClusterPlus	weightsFeature
Flow_Cytometry	Clustering	consensusclusterplus.corUse	"everything"	ConsensusClusterPlus	ConsensusClusterPlus	corUse
Flow_Cytometry	Clustering	cellcluster.hclust.method	"complete"	stats	hclust	method
Flow_Cytometry	Quality Control	seurat.createSeuratobject.min.cells	3	Seurat	CreateSeuratObject	min.cells
Flow_Cytometry	Scaling	seurat.scaledata.features	NULL	Seurat	ScaleData	features
Flow_Cytometry	Scaling	seurat.scaledata.vars.to.regress	NULL	Seurat	ScaleData	vars.to.regress
Flow_Cytometry	Scaling	seurat.scaledata.split.by	NULL	Seurat	ScaleData	split.by
Flow_Cytometry	Scaling	seurat.scaledata.model.use	"linear"	Seurat	ScaleData	model.use
Flow_Cytometry	Scaling	seurat.scaledata.use.umi	FALSE	Seurat	ScaleData	use.umi
Flow_Cytometry	Scaling	seurat.scaledata.do.scale	TRUE	Seurat	ScaleData	do.scale
Flow_Cytometry	Scaling	seurat.scaledata.do.center	TRUE	Seurat	ScaleData	do.center
Flow_Cytometry	Scaling	seurat.scaledata.scale.max	10	Seurat	ScaleData	scale.max
Flow_Cytometry	Scaling	seurat.scaledata.block.size	1000	Seurat	ScaleData	block.size
Flow_Cytometry	Scaling	seurat.scaledata.min.cells.to.block	3000	Seurat	ScaleData	min.cells.to.block
Flow_Cytometry	Data Processing	seurat.findvariablefeatures.selection.method	"vst"	Seurat	FindVariableFeatures	selection.method
Flow_Cytometry	Data Processing	seurat.findvariablefeatures.loess.span	0.3	Seurat	FindVariableFeatures	loess.span
Flow_Cytometry	Data Processing	seurat.findvariablefeatures.clip.max	"auto"	Seurat	FindVariableFeatures	clip.max
Flow_Cytometry	Data Processing	seurat.findvariablefeatures.num.bin	20	Seurat	FindVariableFeatures	num.bin
Flow_Cytometry	Data Processing	seurat.findvariablefeatures.binning.method	"equal_width"	Seurat	FindVariableFeatures	binning.method
Flow_Cytometry	Data Processing	seurat.findvariablefeatures.nfeatures	2000	Seurat	FindVariableFeatures	nfeatures
Flow_Cytometry	Data Processing	seurat.findvariablefeatures.mean.cutoff	c(0.1, 8)	Seurat	FindVariableFeatures	mean.cutoff
Flow_Cytometry	Data Processing	seurat.findvariablefeatures.dispersion.cutoff	c(1, Inf)	Seurat	FindVariableFeatures	dispersion.cutoff
Flow_Cytometry	Dimension Reduction	seurat.runpca.assay	NULL	Seurat	RunPCA	assay
Flow_Cytometry	Dimension Reduction	seurat.runpca.features	NULL	Seurat	RunPCA	features
Flow_Cytometry	Dimension Reduction	seurat.runpca.npcs	50	Seurat	RunPCA	npcs
Flow_Cytometry	Dimension Reduction	seurat.runpca.rev.pca	FALSE	Seurat	RunPCA	rev.pca
Flow_Cytometry	Dimension Reduction	seurat.runpca.weight.by.var	TRUE	Seurat	RunPCA	weight.by.var
Flow_Cytometry	Dimension Reduction	seurat.runpca.verbose	TRUE	Seurat	RunPCA	verbose
Flow_Cytometry	Dimension Reduction	seurat.runpca.ndims.print	1:5	Seurat	RunPCA	ndims.print
Flow_Cytometry	Dimension Reduction	seurat.runpca.nfeatures.print	30	Seurat	RunPCA	nfeatures.print
Flow_Cytometry	Dimension Reduction	seurat.runpca.reduction.name	"pca"	Seurat	RunPCA	reduction.name
Flow_Cytometry	Dimension Reduction	seurat.runpca.reduction.key	"PC_"	Seurat	RunPCA	reduction.key
Flow_Cytometry	Dimension Reduction	seurat.runpca.seed.use	42	Seurat	RunPCA	seed.use
Flow_Cytometry	Dimension Reduction	seurat.runumap.pcs	30	Seurat	RunUMAP	pcs
Flow_Cytometry	Dimension Reduction	seurat.runumap.features	NULL	Seurat	RunUMAP	features
Flow_Cytometry	Dimension Reduction	seurat.runumap.graph	NULL	Seurat	RunUMAP	graph
Flow_Cytometry	Dimension Reduction	seurat.runumap.nn.name	NULL	Seurat	RunUMAP	nn.name
Flow_Cytometry	Dimension Reduction	seurat.runumap.slot	"data"	Seurat	RunUMAP	slot
Flow_Cytometry	Dimension Reduction	seurat.runumap.umap.method	"uwot"	Seurat	RunUMAP	umap.method
Flow_Cytometry	Dimension Reduction	seurat.runumap.reduction.model	NULL	Seurat	RunUMAP	reduction.model
Flow_Cytometry	Dimension Reduction	seurat.runumap.return.model	FALSE	Seurat	RunUMAP	return.model
Flow_Cytometry	Dimension Reduction	seurat.runumap.n.neighbors	30L	Seurat	RunUMAP	n.neighbors
Flow_Cytometry	Dimension Reduction	seurat.runumap.n.components	2L	Seurat	RunUMAP	n.components
Flow_Cytometry	Dimension Reduction	seurat.runumap.metric	"cosine"	Seurat	RunUMAP	metric
Flow_Cytometry	Dimension Reduction	seurat.runumap.n.epochs	NULL	Seurat	RunUMAP	n.epochs
Flow_Cytometry	Dimension Reduction	seurat.runumap.learning.rate	1	Seurat	RunUMAP	learning.rate
Flow_Cytometry	Dimension Reduction	seurat.runumap.min.dist	0.3	Seurat	RunUMAP	min.dist
Flow_Cytometry	Dimension Reduction	seurat.runumap.spread	1	Seurat	RunUMAP	spread
Flow_Cytometry	Dimension Reduction	seurat.runumap.set.op.mix.ratio	1	Seurat	RunUMAP	set.op.mix.ratio
Flow_Cytometry	Dimension Reduction	seurat.runumap.local.connectivity	1L	Seurat	RunUMAP	local.connectivity
Flow_Cytometry	Dimension Reduction	seurat.runumap.repulsion.strength	1	Seurat	RunUMAP	repulsion.strength
Flow_Cytometry	Dimension Reduction	seurat.runumap.negative.sample.rate	5L	Seurat	RunUMAP	negative.sample.rate
Flow_Cytometry	Dimension Reduction	seurat.runumap.a	NULL	Seurat	RunUMAP	a
Flow_Cytometry	Dimension Reduction	seurat.runumap.b	NULL	Seurat	RunUMAP	b
Flow_Cytometry	Dimension Reduction	seurat.runumap.uwot.sgd	FALSE	Seurat	RunUMAP	uwot.sgd
Flow_Cytometry	Dimension Reduction	seurat.runumap.seed.use	42L	Seurat	RunUMAP	seed.use
Flow_Cytometry	Dimension Reduction	seurat.runumap.metric.kwds	NULL	Seurat	RunUMAP	metric.kwds
Flow_Cytometry	Dimension Reduction	seurat.runumap.angular.rp.forest	FALSE	Seurat	RunUMAP	angular.rp.forest
Flow_Cytometry	Dimension Reduction	seurat.runumap.densmap	FALSE	Seurat	RunUMAP	densmap
Flow_Cytometry	Dimension Reduction	seurat.runumap.dens.lambda	2	Seurat	RunUMAP	dens.lambda
Flow_Cytometry	Dimension Reduction	seurat.runumap.dens.frac	0.3	Seurat	RunUMAP	dens.frac
Flow_Cytometry	Dimension Reduction	seurat.runumap.dens.var.shift	0.1	Seurat	RunUMAP	dens.var.shift
Flow_Cytometry	Dimension Reduction	seurat.runumap.verbose	TRUE	Seurat	RunUMAP	verbose
Flow_Cytometry	Dimension Reduction	seurat.runumap.reduction.name	"umap"	Seurat	RunUMAP	reduction.name
Flow_Cytometry	Dimension Reduction	seurat.runumap.reduction.key	"UMAP_"	Seurat	RunUMAP	reduction.key
Flow_Cytometry	Dimension Reduction	stats.prcomp.somcodes.retx	TRUE	stats	prcomp	retx
Flow_Cytometry	Dimension Reduction	stats.prcomp.somcodes.center	TRUE	stats	prcomp	center
Flow_Cytometry	Dimension Reduction	stats.prcomp.somcodes.scale.	FALSE	stats	prcomp	scale.
Flow_Cytometry	Dimension Reduction	stats.prcomp.somcodes.tol	NULL	stats	prcomp	tol
Flow_Cytometry	Dimension Reduction	stats.prcomp.somcodes.rank.	NULL	stats	prcomp	rank.
Flow_Cytometry	Cell Type Prediction	min.cluster.medianexpr.fc	1.25	-	-	-
Flow_Cytometry	Cell Type Prediction	min.cluster.num.cells	3	-	-	-
Flow_Cytometry	Cell Type Prediction	min.somnode.medianexpr.fc	1.25	-	-	-
Flow_Cytometry	Cell Type Prediction	min.somnode.num.cells	3	-	-	-
