# Supplementary material for: Ursa: A Comprehensive Multiomics Toolbox for High-Throughput Single-Cell Analysis
Source: Mol Biol Evol. 2023 Dec 13;40(12):msad267. doi: 10.1093/molbev/msad267 (PMC10752348; doi:10.1093/molbev/msad267)
Supplement: msad267_Supplementary_Data [file msad267_supplementary_data.zip › Ursa_Supplementary_Table_S3.xlsx]

## Sheet: Table_S2
Supplementary Table S3. List of dataset used in Figure 2 for illustration of workflow plots
Dataset	Sample reference
Multi-modal scImmune profiling PBMC samples	PBMCs from human, 5’ v2.0, Chromium X, Single Cell Immune Profiling Dataset by Cell Ranger 6.1.2, 10x Genomics, (2022, March 29).
	PBMCs from human, 5' v2.0, Chromium Controller, Single Cell Immune Profiling Dataset by Cell Ranger 6.1.0, 10x Genomics, (2021, August 9).
	PBMCs from human, 5' HT v2.0, Single Cell Immune Profiling Dataset by Cell Ranger 6.1.0, 10x Genomics, (2021, August 9).
	PBMCs from human, integrated GEX and VDJ analysis of Connect generated library, Single Cell Immune Profiling Dataset by Cell Ranger 6.0.1, 10x Genomics, (2021, May 25).
	PBMCs from human, Next GEM v1.1, Single Cell Immune Profiling Dataset by Cell Ranger 3.1.0, 10x Genomics, (2019, July 24).
scRNA-seq PBMC samples	PBMCs from human, 3' v3.1, Chromium X, Single Cell Gene Expression Dataset by Cell Ranger 6.1.2, 10x Genomics, (2022, March 29).
	PBMCs from human, 3' HT v3.1, Chromium X, Single Cell Gene Expression Dataset by Cell Ranger 6.1.0, 10x Genomics, (2021, August 9).
	PBMCs from human, Whole Transcriptome Analysis, Single Cell Gene Expression Dataset by Cell Ranger 4.0.0, 10x Genomics, (2020, July 7).
	PBMCs from human, Chromium Connect, Single Cell Gene Expression Dataset by Cell Ranger 3.1.0, 10x Genomics, (2020, February 28).
	PBMCs from human, v3 chemistry (10k), Single Cell Gene Expression Dataset by Cell Ranger 3.0.0, 10x Genomics, (2018, November 19).
	PBMCs from human, v3 chemistry (1k), Single Cell Gene Expression Dataset by Cell Ranger 3.0.0, 10x Genomics, (2018, November 9).
scATAC-seq PBMC sample	PBMCs from human, ATAC v2, Chromium Controller, Single Cell ATAC Dataset by Cell Ranger ATAC 2.1.0, 10x Genomics, (2022, March 29).
Spatial transcriptomics spinal cord sample	Spinal cord from human, Whole Transcriptome Analysis, Spatial Gene Expression Dataset by Space Ranger 1.2.0, 10x Genomics, (2020, October 27).
